# Supplementary material for: A taxonomic dataset of preserved specimen occurrences of Theobroma and Herrania (Malvaceae, Byttnerioideae) stored in 2020
Source: Biodivers Data J. 2023 Mar 30;11:e99646. doi: 10.3897/BDJ.11.e99646 (PMC10848337; doi:10.3897/BDJ.11.e99646)
Supplement: Supplementary material 1 — Revisited dataset of biodiversity data of wild entries of Theobroma and Herrania (Malvaceae, Byttnerioideae) from Tropical Americas. [file bdj-11-e99646-s001.txt]

basisOfRecord	gbifID	taxonRank	genus	scientificName_after_revision	scientificName_original	decimalLatitude_after_revision	decimalLongitude_after_revision	license	institutionCode	collectionCode	datasetName	ownerInstitutionCode	catalogNumber	recordedBy.new	recordNumber.new	recordedBy	recordNumber	eventDate	countryCode	stateProvince	county	municipality	locality	imageChecking	georeferencingChecking	country.new	stateProvince.new	municipality.new	localitynew	Resol.orig	Resolution.stand	loc.check
PRESERVED_SPECIMEN	1123909439	SPECIES	Theobroma L.	Theobroma glaucum H.Karst.	Theobroma glaucum H.Karst.	7.304819	-75.071437	CC0_1_0	HUA	HUA			5556	R. Fonnegra	137	Fonnegra R. | Santa J. | Torres C.	137	1977-04-18	CO	Antioquia	Anorí		Corregimiento Providencia estación Biológica	Physically seen at herbaria and checked at herbarium	Coordinates previously informed in the label and not altered	COLOMBIA	Antioquia	Anori	Estacion Biologica Corregimiento Providencia	municipality	county	ok_same_resolution
PRESERVED_SPECIMEN	1123913779	SPECIES	Theobroma L.	Theobroma cacao L.	Theobroma cacao L.	5.723972	-75.687972	CC0_1_0	HUA	HUA			7513	R. Mejia	1	Mejía R.	1	1978-04-28	CO	Antioquia	Támesis		Vereda El líbano granja compañía Nacional de Chocolates	Physically seen at herbaria and checked at herbarium	Coordinates previously informed in the label and not altered	COLOMBIA	Antioquia	Tamesis	Granja Compania Nacional De Chocolates Vereda El Libano	municipality	county	ok_same_resolution
PRESERVED_SPECIMEN	1123899438	SPECIES	Theobroma L.	Theobroma cacao L.	Theobroma cacao L.	5.723972	-75.687972	CC0_1_0	HUA	HUA			179441	R. Mejia	1	Mejía R.	1	1978-04-28	CO	Antioquia	Támesis		Vereda El líbano granja compañía Nacional de Chocolates	Physically seen at herbaria and checked at herbarium	Coordinates previously informed in the label and not altered	COLOMBIA	Antioquia	Tamesis	Granja Compania Nacional De Chocolates Vereda El Libano	municipality	county	ok_same_resolution
PRESERVED_SPECIMEN	1260450190	SPECIES	Theobroma L.	Theobroma cacao L.	Theobroma cacao L.			CC_BY_4_0	MO	MO	Tropicos	MOBOT	3071291	J.A. Steyermark	119753	Julian A. Steyermark|Ronald L. Liesner|Ángel C. González	Steyermark 119753	1979-11-09	VE	Táchira			Forested stepp slopes above stream Cerro de Cuite along Quebrada La Colorado 4-6 km S of Campamento Colorado	Voucher not seen online, but image of one or more of its duplicates seen	Coordinates previously informed dubious or ambiguous and could not correct properly	VENEZUELA			Forested Stepp Slopes Above Stream	country	locality	ok_country2locality
PRESERVED_SPECIMEN	931006753	SPECIES	Herrania Goudot	Herrania purpurea (Pittier) R.E.Schult.	Herrania Goudot	8.02222	-76.58081	CC0_1_0	HUA	HUA			48831	R. Callejas	4951	Callejas R. | Betancur J. | Fonnegra R. | Daly D. | Marulanda O.	4951	1987-08-02	CO	Antioquia	Turbo		Corregimiento Currulao km 19 NE de Turbo km 4 - 12 de Currulao en la vía Currulao - Nueva Antioquia sitio La Arenera	Physically seen at herbaria and checked at herbarium	Coordinates previously informed in the label and not altered	COLOMBIA	Antioquia	Turbo	Sitio La Arenera Corregimiento Currulao	municipality	county	ok_same_resolution
PRESERVED_SPECIMEN	931005871	SPECIES	Herrania Goudot	Herrania purpurea (Pittier) R.E.Schult.	Herrania Goudot	8.02222	-76.58081	CC0_1_0	HUA	HUA			43618	R. Callejas	4951	Callejas R. | Betancur J. | Fonnegra R. | Daly D. | Marulanda O.	4951	1987-08-02	CO	Antioquia	Turbo		Corregimiento Currulao km 19 NE de Turbo km 4 - 12 de Currulao en la vía Currulao - Nueva Antioquia sitio La Arenera	Voucher not seen online, but image of one or more of its duplicates seen	Coordinates previously informed in the label and not altered	COLOMBIA	Antioquia	Turbo	Sitio La Arenera Corregimiento Currulao	municipality	county	ok_same_resolution
PRESERVED_SPECIMEN	930989636	SPECIES	Herrania Goudot	Herrania albiflora Goudot	Herrania Goudot	6.468278	-74.337917	CC0_1_0	HUA	HUA			140114	R. Fonnegra	8105	Fonnegra R. | Castrillón P. | Alejandro A. | Curso Taxonomía de Plantas Vasculares.	8105	2004-02-18	CO	Santander	Cimitarra		Corregimiento Puerto Olaya bufalera El Bosque Reserva El Ecuador	Physically seen at herbaria and checked at herbarium	Coordinates previously informed in the label and not altered	COLOMBIA	Santander	Cimitarra	Reserva El Ecuador Corregimiento Puerto Olaya	municipality	county	ok_same_resolution
PRESERVED_SPECIMEN	931001296	SPECIES	Herrania Goudot	Herrania sp. nov. 2	Herrania Goudot	8.616278	-77.328222	CC0_1_0	HUA	HUA			188333	S. Hoyos	804	Hoyos S. | David H. | Camargo A. | Upegui A.	804	2008-07-23	CO	Chocó	Acandí		Corregimiento Capurganá bahía El Aguacate Reserva Natural El Aguacate	Physically seen at herbaria and checked at herbarium	Coordinates previously informed in the label and not altered	COLOMBIA	Choco	Acandi	Reserva Natural El Aguacate Corregimiento Capurgana	municipality	county	ok_same_resolution
PRESERVED_SPECIMEN	1421197195	SPECIES	Theobroma L.	Theobroma cacao L.	Theobroma cacao L.	-7.4894529	-70.0602439	CC_BY_4_0	K	Herbarium			K000731710	B.A. Krukoff	4736	s.coll	4736	1933-06-03	BR				Near mouth of Rio Embira (tributary of Rio Tarauaca)	Physically seen at herbaria and checked at herbarium	Georeferencing corrected accordingly	BRAZIL		Near Mouth Of Rio Embira	Near Mouth Of Rio Embira	country	locality	ok_country2locality
PRESERVED_SPECIMEN	1265518187	SPECIES	Theobroma L.	Theobroma speciosum Willd. ex Spreng.	Theobroma speciosum var. quinquenervia (Bernoulli) K.Schum.	-9.333333333	-69	CC_BY_4_0	K	Herbarium			K001213442	B.A. Krukoff	5295	Krukoff, B.A.	5295	1933-08-05	BR				Near mouth of rio Macauhan (tributary of Rio Yaco)	Not seen at herbaria, but image seen online properly	Coordinates previously informed in the label and not altered	BRAZIL		Near Mouth Of Rio Macauhan	Near Mouth Of Rio Macauhan	country	locality	ok_country2locality
PRESERVED_SPECIMEN	1265517939	SPECIES	Theobroma L.	Theobroma obovatum Klotzsch ex Bernoulli	Theobroma obovatum Klotzsch ex Bernoulli	-9.333333333	-69	CC_BY_4_0	K	Herbarium			K001212900	B.A. Krukoff	5388	Krukoff, B.A.	5388	1933-08-09	BR				Near mouth of Rio Macauhan (tributary of Rio Yaco)	Physically seen at herbaria and checked at herbarium	Coordinates previously informed in the label and not altered	BRAZIL		Near Mouth Of Rio Macauhan	Near Mouth Of Rio Macauhan	country	locality	ok_country2locality
PRESERVED_SPECIMEN	1265517973	SPECIES	Theobroma L.	Theobroma obovatum Klotzsch ex Bernoulli	Theobroma obovatum Klotzsch ex Bernoulli	-9.333333333	-69	CC_BY_4_0	K	Herbarium			K001212883	B.A. Krukoff	5759	Krukoff, B.A.	5759	1933-09-03	BR				Near mouth of Rio Macauhan (tributary of Rio Yaco)	Physically seen at herbaria and checked at herbarium	Coordinates previously informed in the label and not altered	BRAZIL		Near Mouth Of Rio Macauhan	Near Mouth Of Rio Macauhan	country	locality	ok_country2locality
PRESERVED_SPECIMEN	1265517988	SPECIES	Theobroma L.	Theobroma sylvestre Mart.	Theobroma sylvestre Mart.	-3.075656	-59.955906	CC_BY_4_0	K	Herbarium			K001212919	W.C. Steward	20107	Steward, W.C.	s.n.	1973-12-26	BR			Manaus	INPA Estrada do Aleixo km 3 near tracking station	Physically seen at herbaria and checked at herbarium	Georeferencing corrected accordingly	BRAZIL		Manaus	Estrada Do Aleixo	country	locality	ok_country2locality
PRESERVED_SPECIMEN	1320566722	SPECIES	Theobroma L.	Theobroma cacao L.	Theobroma cacao L.			CC0_1_0	US	Botany	NMNH Extant Biology		516101	W.E. Safford	1099	W. E. Safford & A. Seale	1099	1900-06-04	GU				Agaña	Physically seen at herbaria and checked at herbarium	Coordinates previously informed dubious or ambiguous and could not correct properly	GUAM		Agana	Agana	country	country	ok_same_resolution
PRESERVED_SPECIMEN	2516179996	SPECIES	Theobroma L.	Theobroma cacao L.	Theobroma cacao L.			CC0_1_0	L	Botany			L.2395853	J.E. Tulleken	96	Tulleken JE	Tulleken, JE 96	1900-07-31	SR				Jackblash	Physically seen at herbaria and checked at herbarium	Coordinates previously informed dubious or ambiguous and could not correct properly	SURINAME		Jackblash	Jackblash	country	country	ok_same_resolution
PRESERVED_SPECIMEN	2514369640	SPECIES	Herrania Goudot	Herrania nitida (Poepp.) R.E.Schult.	Herrania mariae Goudot			CC0_1_0	L	Botany			L.2377658	E.H.G. Ule	5031	Ule EHG	Ule, EHG 5031	1900-09-01	BR				Bl dunkelpurpurn Marary Rio Juruá	Not seen at herbaria, but image seen online properly	Coordinates previously informed dubious or ambiguous and could not correct properly	BRAZIL		Bl	Bl	country	country	ok_same_resolution
PRESERVED_SPECIMEN	2514346930	SPECIES	Theobroma L.	Theobroma cacao L.	Theobroma cacao L.			CC0_1_0	L	Botany			L.2395856	E.H.G. Ule	5032	Ule EHG	Ule, EHG 5032	1900-10-01	BR				Cacaeiro Strauch bid 10 m Bl weiss Bora Fim Rio Jurua	Physically seen at herbaria and checked at herbarium	Coordinates previously informed dubious or ambiguous and could not correct properly	BRAZIL		Cacaeiro	Cacaeiro	country	country	ok_same_resolution
PRESERVED_SPECIMEN	2514367946	SPECIES	Theobroma L.	Theobroma obovatum Klotzsch ex Bernoulli	Theobroma obovatum Klotzsch ex Bernoulli			CC0_1_0	L	Botany			L.2395825	E.H.G. Ule	5637	Ule EHG	Ule, EHG 5637	1901-08-01	BR				Baum Bl dunkelpurpurn Jurua Mirg Rio Jurua	Physically seen at herbaria and checked at herbarium	Coordinates previously informed dubious or ambiguous and could not correct properly	BRAZIL		Baum	Baum	country	country	ok_same_resolution
PRESERVED_SPECIMEN	1322577609	SPECIES	Theobroma L.	Theobroma cacao L.	Theobroma cacao L.			CC0_1_0	US	Botany	NMNH Extant Biology		1097960	R.S. Williams	806	R. S. Williams	806	1901-09-17	BO				Charopampa	Physically seen at herbaria and checked at herbarium	Coordinates previously informed dubious or ambiguous and could not correct properly	BOLIVIA		Charopampa	Charopampa	country	country	ok_same_resolution
PRESERVED_SPECIMEN	1318935180	SPECIES	Theobroma L.	Theobroma cacao L.	Theobroma cacao L.			CC0_1_0	US	Botany	NMNH Extant Biology		407845	O.F. Cook	320	O. F. Cook & R. F. Griggs	320	1902-03-31	GT	Alta Verapaz			Near the Finca Sepacuite Cajabon	Physically seen at herbaria and checked at herbarium	Coordinates previously informed dubious or ambiguous and could not correct properly	GUATEMALA	Alta Verapaz	Near The Finca Sepacuite	Near The Finca Sepacuite	locality	state	check_local.2state
PRESERVED_SPECIMEN	2397750275	SPECIES	Theobroma L.	Theobroma cacao L.	Theobroma cacao L.			CC0_1_0	US	Botany	NMNH Extant Biology		407846	O.F. Cook	321	O. F. Cook & R. F. Griggs	321	1902-03-31	GT	Alta Verapaz			Near the Finca Sepacuite Alta Vera Paz Cajabon	Physically seen at herbaria and checked at herbarium	Coordinates previously informed dubious or ambiguous and could not correct properly	GUATEMALA	Alta Verapaz	Near The Finca Sepacuite	Near The Finca Sepacuite	locality	state	check_local.2state
PRESERVED_SPECIMEN	1320056054	SPECIES	Theobroma L.	Theobroma bicolor Humb. & Bonpl.	Theobroma bicolor Humb. & Bonpl.			CC0_1_0	US	Botany	NMNH Extant Biology		408466	O.F. Cook	756	O. F. Cook & R. F. Griggs	756	1902-04-25	GT	Alta Verapaz			Chirujija Oxec; near the Finca Sepacuite	Physically seen at herbaria and checked at herbarium	Coordinates previously informed dubious or ambiguous and could not correct properly	GUATEMALA	Alta Verapaz	Chirujija Oxec	Chirujija Oxec	locality	state	check_local.2state
PRESERVED_SPECIMEN	2514398884	SPECIES	Theobroma L.	Theobroma angustifolium DC.	Theobroma angustifolium DC.	12.58569998	-86.6358353	CC0_1_0	L	Botany			L.2395886	C.F. Baker	2102	Baker CF	Baker, CF 2102	1903-01-17	NI				Plants of Pacific Central America Nicaragua Quesalguague Department of Leon	Physically seen at herbaria and checked at herbarium	Coordinates previously informed in the label and not altered	NICARAGUA		Plants Of Pacific Central America	Plants Of Pacific Central America	country	country	ok_same_resolution
PRESERVED_SPECIMEN	1258687389	SPECIES	Theobroma L.	Theobroma angustifolium DC.	Theobroma angustifolium DC.	12.58569998	-86.6358353	CC_BY_4_0	MO	MO	Tropicos	MOBOT	1458943	C.F. Baker	2102	Charles F. Baker	Baker 2102	1903-01-17	NI	León			Quezalguaque	Physically seen at herbaria and checked at herbarium	Coordinates previously informed in the label and not altered	NICARAGUA	Leon	Quezalguaque	Quezalguaque	locality	county	check_local.2municip.
PRESERVED_SPECIMEN	1319492801	SPECIES	Theobroma L.	Theobroma angustifolium DC.	Theobroma angustifolium DC.			CC0_1_0	US	Botany	NMNH Extant Biology		398676	C.F. Baker	2102	C. F. Baker	2102	1903-01-17	NI	León			Quesalguague	Physically seen at herbaria and checked at herbarium	Coordinates previously informed dubious or ambiguous and could not correct properly	NICARAGUA	Leon	Quesalguague	Quesalguague	locality	state	check_local.2state
PRESERVED_SPECIMEN	2397750674	SPECIES	Theobroma L.	Theobroma cacao L.	Theobroma cacao L.			CC0_1_0	US	Botany	NMNH Extant Biology		474486	O.F. Cook	610	O. F. Cook & C. Doyle	610	1903-05-08	CR				Rio Hondo Plains of Santa Clara	Physically seen at herbaria and checked at herbarium	Coordinates previously informed dubious or ambiguous and could not correct properly	COSTA RICA		Rio Hondo	Rio Hondo	country	country	ok_same_resolution
PRESERVED_SPECIMEN	1318107978	SPECIES	Theobroma L.	Theobroma cacao L.	Theobroma cacao L.			CC0_1_0	US	Botany	NMNH Extant Biology		474491	O.F. Cook	621	O. F. Cook & C. Doyle	621	1903-05-08	CR	Limón			Río Hondo Plains of Santa Clara	Physically seen at herbaria and checked at herbarium	Coordinates previously informed dubious or ambiguous and could not correct properly	COSTA RICA	Limon	Rio Hondo	Rio Hondo	locality	state	check_local.2state
PRESERVED_SPECIMEN	1317281013	SPECIES	Theobroma L.	Theobroma cacao L.	Theobroma cacao L.			CC0_1_0	US	Botany	NMNH Extant Biology		474492	O.F. Cook	622	O. F. Cook & C. Doyle	622	1903-05-08	CR	Limón			Rio Hondo Plains of Santa Clara	Physically seen at herbaria and checked at herbarium	Coordinates previously informed dubious or ambiguous and could not correct properly	COSTA RICA	Limon	Rio Hondo	Rio Hondo	locality	state	check_local.2state
PRESERVED_SPECIMEN	2397795126	SPECIES	Theobroma L.	Theobroma cacao L.	Theobroma cacao L.			CC0_1_0	US	Botany	NMNH Extant Biology		474494	O.F. Cook	625	O. F. Cook & C. Doyle	625	1903-05-08	CR				Rio Hondo Plains of Santa Clara	Physically seen at herbaria and checked at herbarium	Coordinates previously informed dubious or ambiguous and could not correct properly	COSTA RICA		Rio Hondo	Rio Hondo	country	country	ok_same_resolution
PRESERVED_SPECIMEN	2397719656	SPECIES	Theobroma L.	Theobroma cacao L.	Theobroma cacao L.			CC0_1_0	US	Botany	NMNH Extant Biology		474563	O.F. Cook	674	O. F. Cook & C. Doyle	674	1903-05-22	CR				Nicoya	Physically seen at herbaria and checked at herbarium	Coordinates previously informed dubious or ambiguous and could not correct properly	COSTA RICA		Nicoya	Nicoya	country	country	ok_same_resolution
PRESERVED_SPECIMEN	2397757560	SPECIES	Theobroma L.	Theobroma cacao L.	Theobroma cacao L.			CC0_1_0	US	Botany	NMNH Extant Biology		474623	O.F. Cook	726	O. F. Cook & C. Doyle	726	1903-05-24	CR				Las Huacas Nicoya Peninsula	Physically seen at herbaria and checked at herbarium	Coordinates previously informed dubious or ambiguous and could not correct properly	COSTA RICA		Las Huacas	Las Huacas	country	country	ok_same_resolution
PRESERVED_SPECIMEN	694699710	SPECIES	Theobroma L.	Theobroma sylvestre Mart.	Theobroma sylvestre Mart.	-0.170400608	-55.67495314	CC_BY_4_0	P	P			P06723252	A. Ducke		Ducke, A.		1904-01-01	BR	Pará	Óbidos			Not seen at herbaria, but image seen online properly	Georeferencing corrected accordingly	BRAZIL	Para	Obidos		municipality	county	ok_same_resolution
PRESERVED_SPECIMEN	1314831204	SPECIES	Theobroma L.	Theobroma sylvestre Mart.	Theobroma sylvestre Mart.	-0.170400608	-55.67495314	CC_BY_NC_4_0	MG	HERBMG			MG004878	A. Ducke	4878	Ducke, A.	4878	1904-01-07	BR	Pará	Óbidos		Óbidos	Physically seen at herbaria and checked at herbarium	Georeferencing corrected accordingly	BRAZIL	Para	Obidos	Obidos	locality	county	check_local.2municip.
PRESERVED_SPECIMEN	1424167211	SPECIES	Theobroma L.	Theobroma sylvestre Mart.	Theobroma sylvestre Mart.	-0.170400608	-55.67495314	CC_BY_4_0	RB	RB	RB - Rio de Janeiro Botanical Garden Herbarium Collection		RB00433994	A. Ducke	4878	A. Ducke	4878	1904-01-07	BR	Pará		Óbidos		Physically seen at herbaria and checked at herbarium	Georeferencing corrected accordingly	BRAZIL	Para	Obidos		municipality	county	ok_same_resolution
PRESERVED_SPECIMEN	1314831067	SPECIES	Theobroma L.	Theobroma obovatum Klotzsch ex Bernoulli	Theobroma obovatum Klotzsch ex Bernoulli			CC_BY_NC_4_0	MG	HERBMG			MG004295	J. Huber	4295	Huber, J.	4295	1904-03-31	BR	Amazonas	Amazonas		Amazonas	Voucher not seen online, but image of one or more of its duplicates seen	Coordinates previously informed dubious or ambiguous and could not correct properly	BRAZIL	Amazonas	Amazonas	Amazonas	locality	state	check_local.2state
PRESERVED_SPECIMEN	694547140	SPECIES	Theobroma L.	Theobroma obovatum Klotzsch ex Bernoulli	Theobroma microcarpum Mart.			CC_BY_4_0	P	P			P06626347	J. Huber	4295	Huber, J.		1904-03-31	BR	Acre				Not seen at herbaria, but image seen online properly	Coordinates previously informed dubious or ambiguous and could not correct properly	BRAZIL	Acre	Rio Acre	Rio Acre	locality	state	check_local.2state
PRESERVED_SPECIMEN	1424167254	SPECIES	Theobroma L.	Theobroma obovatum Klotzsch ex Bernoulli	Theobroma obovatum Klotzsch ex Bernoulli			CC_BY_4_0	RB	RB	RB - Rio de Janeiro Botanical Garden Herbarium Collection		RB00433950	J. Huber	4295	J. Huber	4295	1904-03-31	BR	Amazonas		Amazonas	Rio Acre	Physically seen at herbaria and checked at herbarium	Coordinates previously informed dubious or ambiguous and could not correct properly	BRAZIL	Amazonas	Amazonas	Rio Acre	locality	state	check_local.2state
PRESERVED_SPECIMEN	1319766320	SPECIES	Theobroma L.	Theobroma obovatum Klotzsch ex Bernoulli	Theobroma obovatum Klotzsch ex Bernoulli			CC0_1_0	US	Botany	NMNH Extant Biology		1040331	J. Huber	4295	J. Huber	herb. 4295	1904-03-31	BR	Amazonas			Río Acre	Physically seen at herbaria and checked at herbarium	Coordinates previously informed dubious or ambiguous and could not correct properly	BRAZIL	Amazonas	Rio Acre	Rio Acre	locality	state	check_local.2state
PRESERVED_SPECIMEN	1322977912	SPECIES	Theobroma L.	Theobroma sylvestre Mart.	Theobroma sylvestre Mart.	-0.170400608	-55.67495314	CC0_1_0	US	Botany	NMNH Extant Biology		1040341	A. Ducke		A. Ducke	herb. no. 4878	1904-07-01	BR	Pará			Obidos	Not seen at herbaria, but image seen online properly	Georeferencing corrected accordingly	BRAZIL	Para	Obidos	Obidos	locality	county	check_local.2municip.
PRESERVED_SPECIMEN	2513067362	SPECIES	Theobroma L.	Theobroma cacao L.	Theobroma cacao L.			CC0_1_0	L	Botany			AMD.89458			Unknown	Unknown s.n.	1904-08-01	ZZ					Voucher not seen online, but image of one or more of its duplicates seen	Coordinates previously informed dubious or ambiguous and could not correct properly	UNDEFINED				no_info	no_info	ok_same_resolution
PRESERVED_SPECIMEN	1314831433	SPECIES	Theobroma L.	Theobroma microcarpum Mart.	Theobroma microcarpum Mart.	-1.240743738	-48.45940304	CC_BY_NC_4_0	MG	HERBMG			MG006773	A. Ducke		Ducke, A.	6773	1904-09-15	BR	Pará	Pará		Pará	Physically seen at herbaria and checked at herbarium	Coordinates previously informed in the label and not altered	BRAZIL	Para	Para	Para	locality	state	check_local.2state
PRESERVED_SPECIMEN	1314831488	SPECIES	Herrania Goudot	Herrania nitida (Poepp.) R.E.Schult.	Herrania atrorubens Huber			CC_BY_NC_4_0	MG	HERBMG			MG006801	A. Ducke		Ducke, A.	s.n.	1904-09-20	BR	Pará	Pará		Pará	Physically seen at herbaria and checked at herbarium	Coordinates previously informed dubious or ambiguous and could not correct properly	BRAZIL	Para	Para	Para	locality	state	check_local.2state
PRESERVED_SPECIMEN	1424166691	SPECIES	Herrania Goudot	Herrania nitida (Poepp.) R.E.Schult.	Herrania nitida (Poepp.) R.E.Schult.			CC_BY_4_0	RB	RB	RB - Rio de Janeiro Botanical Garden Herbarium Collection		RB00433426	A. Ducke		A.Ducke	6801	1904-09-20	BR	Amazonas		Amazonas	Rio Japurá	Physically seen at herbaria and checked at herbarium	Coordinates previously informed dubious or ambiguous and could not correct properly	BRAZIL	Amazonas	Amazonas	Rio Japura	locality	state	check_local.2state
PRESERVED_SPECIMEN	1314831431	SPECIES	Theobroma L.	Theobroma obovatum Klotzsch ex Bernoulli	Theobroma obovatum Klotzsch ex Bernoulli	-4.468380629	-65.52935009	CC_BY_NC_4_0	MG	HERBMG			MG006823	A. Ducke		Ducke, A.	6823	1904-09-27	BR	Amazonas	Amazonas		Amazonas	Physically seen at herbaria and checked at herbarium	Coordinates previously informed in the label and not altered	BRAZIL	Amazonas	Amazonas	Amazonas	locality	state	check_local.2state
PRESERVED_SPECIMEN	1424167219	SPECIES	Theobroma L.	Theobroma obovatum Klotzsch ex Bernoulli	Theobroma obovatum Klotzsch ex Bernoulli	-4.468380629	-65.52935009	CC_BY_4_0	RB	RB	RB - Rio de Janeiro Botanical Garden Herbarium Collection		RB00433956	A. Ducke		A. Ducke	6823	1904-09-27	BR	Amazonas		Tefé		Physically seen at herbaria and checked at herbarium	Georeferencing corrected accordingly	BRAZIL	Amazonas	Tefe		municipality	county	ok_same_resolution
PRESERVED_SPECIMEN	1321929096	SPECIES	Theobroma L.	Theobroma obovatum Klotzsch ex Bernoulli	Theobroma obovatum Klotzsch ex Bernoulli	-4.468380629	-65.52935009	CC0_1_0	US	Botany	NMNH Extant Biology		1040346	A. Ducke		A. Ducke	herb. 6823	1904-09-27	BR	Amazonas			Teffé	Physically seen at herbaria and checked at herbarium	Coordinates previously informed in the label and not altered	BRAZIL	Amazonas	Teffe	Teffe	locality	state	check_local.2state
PRESERVED_SPECIMEN	1424167139	SPECIES	Theobroma L.	Theobroma microcarpum Mart.	Theobroma microcarpum Mart.	-1.240743738	-48.45940304	CC_BY_4_0	RB	RB	RB - Rio de Janeiro Botanical Garden Herbarium Collection		RB00433915	A. Ducke		A. Ducke	6773	1904-10-15	BR	Amazonas		Amazonas	Baixo Japurá	Physically seen at herbaria and checked at herbarium	Coordinates previously informed in the label and not altered	BRAZIL	Amazonas	Amazonas	Baixo Japura	locality	state	check_local.2state
PRESERVED_SPECIMEN	1320329943	SPECIES	Theobroma L.	Theobroma bicolor Humb. & Bonpl.	Theobroma bicolor Humb. & Bonpl.			CC0_1_0	US	Botany	NMNH Extant Biology		1562617	J.C.B. Mutis	697	J. C. B. Mutis	697	1904-10-25	CO				Madrid	Physically seen at herbaria and checked at herbarium	Coordinates previously informed dubious or ambiguous and could not correct properly	COLOMBIA		Madrid	Madrid	country	country	ok_same_resolution
PRESERVED_SPECIMEN	1319478701	SPECIES	Herrania Goudot	Herrania laciniifolia Goudot ex Triana & Planch.	Herrania laciniifolia Goudot ex Triana & Planch.			CC0_1_0	US	Botany	NMNH Extant Biology		1563015	J.C.B. Mutis	937	J. C. B. Mutis	937	1904-10-25	CO					Physically seen at herbaria and checked at herbarium	Coordinates previously informed dubious or ambiguous and could not correct properly	COLOMBIA				country	country	ok_same_resolution
PRESERVED_SPECIMEN	1320583017	SPECIES	Herrania Goudot	Herrania albiflora Goudot	Herrania albiflora Goudot			CC0_1_0	US	Botany	NMNH Extant Biology		1563021	J.C.B. Mutis	3759	J. C. B. Mutis	3759	1904-10-25	CO					Physically seen at herbaria and checked at herbarium	Coordinates previously informed dubious or ambiguous and could not correct properly	COLOMBIA				country	country	ok_same_resolution
PRESERVED_SPECIMEN	1057180771	SPECIES	Theobroma L.	Theobroma subincanum Mart.	Theobroma subincanum Mart.			CC0_1_0	BM	BOT			BM000522439	J.B. Aublet		Jean Baptiste Christophore Fusée Aublet	s.n.	1904-11-09	GF	Cayenne			Nearest Named Place: Cayenne	Not seen at herbaria, but image seen online properly	Coordinates previously informed dubious or ambiguous and could not correct properly	FRENCH GUIANA	Cayenne	Nearest Named Place	Nearest Named Place	locality	state	check_local.2state
PRESERVED_SPECIMEN	1258380618	SPECIES	Theobroma L.	Theobroma angustifolium DC.	Theobroma angustifolium DC.			CC_BY_4_0	MO	MO	Tropicos	MOBOT	1166247	J.M. Mocino	3618	M. Sessé|José M. Mociño	Sessé y Lacasta s.n.	1904-11-21	MX					Voucher not seen online, but image of one or more of its duplicates seen	Coordinates previously informed dubious or ambiguous and could not correct properly	MEXICO				country	country	ok_same_resolution
PRESERVED_SPECIMEN	1228511985	SPECIES	Theobroma L.	Theobroma bicolor Humb. & Bonpl.	Theobroma ovatifolia (Moc. & Sesse)			CC0_1_0	F	Botany	vTypes	F	V0073635F	J.M. Mocino	3620	M. Sessé & J. M. Mociño	3620	1904-11-21	MX					Physically seen at herbaria and checked at herbarium	Coordinates previously informed dubious or ambiguous and could not correct properly	MEXICO				country	country	ok_same_resolution
PRESERVED_SPECIMEN	1228425901	SPECIES	Theobroma L.	Theobroma bicolor Humb. & Bonpl.	Theobroma ovatifolia (Moc. & Sesse)			CC0_1_0	F	Botany	Negatives/Types	F		J.M. Mocino	3620	M. Sessé & J. M. Mociño	3620	1904-11-21	MX					Physically seen at herbaria and checked at herbarium	Coordinates previously informed dubious or ambiguous and could not correct properly	MEXICO				country	country	ok_same_resolution
PRESERVED_SPECIMEN	1259464125	SPECIES	Theobroma L.	Theobroma bicolor Humb. & Bonpl.	Theobroma bicolor Humb. & Bonpl.			CC_BY_4_0	MO	MO	Tropicos	MOBOT	2176599	J.M. Mocino	30526	M. Sessé|José M. Mociño	Sessé y Lacasta 30526	1904-11-21	MX					Physically seen at herbaria and checked at herbarium	Coordinates previously informed dubious or ambiguous and could not correct properly	MEXICO				country	country	ok_same_resolution
PRESERVED_SPECIMEN	1321432235	SPECIES	Theobroma L.	Theobroma bicolor Humb. & Bonpl.	Theobroma bicolor Humb. & Bonpl.			CC0_1_0	US	Botany	NMNH Extant Biology		2854876	M. Sesse	46	M. Sessé y Lacasta et al.	46-P.B.	1904-11-21	ZZ				Novae Hispaniae: probably Nicaragua	Physically seen at herbaria and checked at herbarium	Coordinates previously informed dubious or ambiguous and could not correct properly	UNDEFINED		Novae Hispaniae	Novae Hispaniae	no_info	no_info	ok_same_resolution
PRESERVED_SPECIMEN	1056516295	SPECIES	Theobroma L.	Theobroma bicolor Humb. & Bonpl.	Theobroma bicolor Humb. & Bonpl.			CC0_1_0	BM	BOT			BM000630564	J.M. Mocino		Collaboration; M. Sessé & J.M. Mociño	s.n.	1904-11-22	MX					Not seen at herbaria, but image seen online properly	Coordinates previously informed dubious or ambiguous and could not correct properly	MEXICO				country	country	ok_same_resolution
PRESERVED_SPECIMEN	1936223959	SPECIES	Herrania Goudot	Herrania mariae (Mart.) Decne. ex Goudot	Theobroma mariae (C.Mart.) Schumann			CC_BY_NC_4_0	MA	MA			MA-01-00813284		97			1904-12-01	PE				Chicoplaya	Not seen at herbaria, but image seen online properly	Coordinates previously informed dubious or ambiguous and could not correct properly	PERU		Chicoplaya	Chicoplaya	country	country	ok_same_resolution
PRESERVED_SPECIMEN	1936223949	SPECIES	Theobroma L.	Theobroma bicolor Humb. & Bonpl.	Theobroma bicolor Humb. & Bonpl.			CC_BY_NC_4_0	MA	MA			MA-01-00813289	J.A. Pavon				1904-12-02	PE				Uchiza	Not seen at herbaria, but image seen online properly	Coordinates previously informed dubious or ambiguous and could not correct properly	PERU		Uchiza	Uchiza	country	country	ok_same_resolution
PRESERVED_SPECIMEN	1258381715	SPECIES	Theobroma L.	Theobroma microcarpum Mart.	Theobroma microcarpum Mart.			CC_BY_4_0	MO	MO	Tropicos	MOBOT	1167231	C.F.P. Martius	2890	C.F.P. Martius	Martius 2890	1904-12-21	BR				Habitat in hylea ad Costa de Ubicuna et de Camaracoari Provincia de Rio Negro	Voucher not seen online, but image of one or more of its duplicates seen	Coordinates previously informed dubious or ambiguous and could not correct properly	BRAZIL		Rio Negro	Habitat In Hylea Ad Costa De Ubicuna Et De Camaracoari	country	country	ok_same_resolution
PRESERVED_SPECIMEN	1019612165	SPECIES	Herrania Goudot	Herrania nitida (Poepp.) R.E.Schult.	Herrania nitida (Poepp.) R.E.Schult.			CC_BY_4_0	P	P			P02286102	J.A. Pavon		Pavon, J.A.		1904-12-31	PE					Not seen at herbaria, but image seen online properly	Coordinates previously informed dubious or ambiguous and could not correct properly	PERU		Sl	Sl	country	country	ok_same_resolution
PRESERVED_SPECIMEN	1936223902	SPECIES	Theobroma L.	Theobroma sinuosum Pav. ex Huber	Theobroma sinuata Ruiz & Pav.			CC_BY_NC_4_0	MA	MA			MA-01-00813283	H.R. Lopez				1905-01-01	PE				sin datos de localidad	Not seen at herbaria, but image seen online properly	Coordinates previously informed dubious or ambiguous and could not correct properly	PERU		Sin Datos De Localidad	Sin Datos De Localidad	country	country	ok_same_resolution
PRESERVED_SPECIMEN	1936223914	SPECIES	Theobroma L.	Theobroma bicolor Humb. & Bonpl.	Theobroma quinquenervia Bernoulli			CC_BY_NC_4_0	MA	MA			MA-01-00813281	J.A. Pavon				1905-01-01	PE				Uchiza	Not seen at herbaria, but image seen online properly	Coordinates previously informed dubious or ambiguous and could not correct properly	PERU		Uchiza	Uchiza	country	country	ok_same_resolution
PRESERVED_SPECIMEN	1831527802	SPECIES	Theobroma L.	Theobroma cacao L.	Theobroma cacao L.			CC_BY_4_0	W	Herbarium W			1889-0105861	E.F. Poeppig		Poeppig,E.F.		1905-01-03	PE				Tocache Huallaga	Not seen at herbaria, but image seen online properly	Coordinates previously informed dubious or ambiguous and could not correct properly	PERU		Tocache	Tocache	country	country	ok_same_resolution
PRESERVED_SPECIMEN	1228198678	SPECIES	Theobroma L.	Theobroma obovatum Klotzsch ex Bernoulli	Theobroma obovatum Klotzsch ex Bernoulli			CC0_1_0	F	Botany	vTypes	F	V0073648F	E.F. Poeppig	2352	E. F. Poeppig	2352	1905-01-04	PE					Physically seen at herbaria and checked at herbarium	Coordinates previously informed dubious or ambiguous and could not correct properly	PERU				country	country	ok_same_resolution
PRESERVED_SPECIMEN	1228469718	SPECIES	Herrania Goudot	Herrania pulcherrima Goudot	Herrania pulcherrima Goudot			CC0_1_0	F	Botany	Negatives/Types	F		J.D. Goudot		J. Goudot		1905-01-17	CO					Voucher not seen online, but image of one or more of its duplicates seen	Coordinates previously informed dubious or ambiguous and could not correct properly	COLOMBIA				country	country	ok_same_resolution
PRESERVED_SPECIMEN	1019612129	SPECIES	Herrania Goudot	Herrania albiflora Goudot	Herrania albiflora Goudot	5.27306	-73.29417	CC_BY_4_0	P	P			P02286100	J.D. Goudot		Goudot, J.		1905-01-17	CO					Not seen at herbaria, but image seen online properly	Coordinates previously informed in the label and not altered	COLOMBIA		Nouvelle Grenade Guaguinay	Nouvelle Grenade Guaguinay	country	country	ok_same_resolution
PRESERVED_SPECIMEN	1019612101	SPECIES	Herrania Goudot	Herrania albiflora Goudot	Herrania albiflora Goudot	5.27306	-73.29417	CC_BY_4_0	P	P			P02286099	J.D. Goudot		Goudot, J.		1905-01-17	CO					Not seen at herbaria, but image seen online properly	Coordinates previously informed in the label and not altered	COLOMBIA		Nouvelle Grenade Guaguinay	Nouvelle Grenade Guaguinay	country	country	ok_same_resolution
PRESERVED_SPECIMEN	1019612149	SPECIES	Herrania Goudot	Herrania laciniifolia Goudot ex Triana & Planch.	Herrania laciniifolia Goudot			CC_BY_4_0	P	P			P02286101	J.D. Goudot		Goudot, J.		1905-01-17	CO					Not seen at herbaria, but image seen online properly	Coordinates previously informed dubious or ambiguous and could not correct properly	COLOMBIA		Penon De Conejo	Penon De Conejo	country	country	ok_same_resolution
PRESERVED_SPECIMEN	1019612194	SPECIES	Herrania Goudot	Herrania pulcherrima Goudot	Herrania pulcherrima Goudot			CC_BY_4_0	P	P			P02286104	J.D. Goudot		Goudot, J.		1905-01-17	CO					Not seen at herbaria, but image seen online properly	Coordinates previously informed dubious or ambiguous and could not correct properly	COLOMBIA		Cordillere Orientale	Cordillere Orientale	country	country	ok_same_resolution
PRESERVED_SPECIMEN	1019612180	SPECIES	Herrania Goudot	Herrania pulcherrima Goudot	Herrania pulcherrima Goudot			CC_BY_4_0	P	P			P02286103	J.D. Goudot		Goudot, J.		1905-01-17	CO					Not seen at herbaria, but image seen online properly	Coordinates previously informed dubious or ambiguous and could not correct properly	COLOMBIA		Cordillere Orientale	Cordillere Orientale	country	country	ok_same_resolution
PRESERVED_SPECIMEN	1839824884	SPECIES	Theobroma L.	Theobroma bicolor Humb. & Bonpl.	Theobroma bicolor Humb. & Bonpl.			CC_BY_4_0	BR		Meise Botanic Garden Herbarium		BR0000013087159	J.J. Triana		Triana J.J.	S.N.	1905-01-24	CO					Not seen at herbaria, but image seen online properly	Coordinates previously informed dubious or ambiguous and could not correct properly	COLOMBIA				country	country	ok_same_resolution
PRESERVED_SPECIMEN	1321006352	SPECIES	Theobroma L.	Theobroma cacao L.	Theobroma cacao L.			CC0_1_0	US	Botany	NMNH Extant Biology		1481113	J.J. Triana		J. J. Triana	s.n.	1905-01-24	CO	Meta			Villa Vicencia	Physically seen at herbaria and checked at herbarium	Coordinates previously informed dubious or ambiguous and could not correct properly	COLOMBIA	Meta	Villa Vicencia	Villa Vicencia	locality	state	check_local.2state
PRESERVED_SPECIMEN	1258426776	SPECIES	Herrania Goudot	Herrania nitida (Poepp.) R.E.Schult.	Herrania nitida (Poepp.) R.E.Schult.			CC_BY_4_0	MO	MO	Tropicos	MOBOT	1218406	R.C. Spruce	4969	Richard Spruce	Spruce 4964	1905-01-30	EC	Pastaza				Voucher not seen online, but image of one or more of its duplicates seen	Coordinates previously informed dubious or ambiguous and could not correct properly	ECUADOR	Pastaza			stateProvince	state	ok_same_resolution
PRESERVED_SPECIMEN	1424802690	SPECIES	Theobroma L.	Theobroma velutinum Benoist	Herrania guianensis Sagot ex K.Schum 1886			CC_BY_4_0	MPU	MPU			MPU016429	P.A. Sagot	1206	Sagot, P.A.		1905-01-31	GF					Voucher not seen online, but image of one or more of its duplicates seen	Coordinates previously informed dubious or ambiguous and could not correct properly	FRENCH GUIANA		Kacarouany	Kacarouany	country	country	ok_same_resolution
PRESERVED_SPECIMEN	1321044566	SPECIES	Theobroma L.	Theobroma velutinum Benoist	Theobroma velutinum Benoist			CC0_1_0	US	Botany	NMNH Extant Biology		3464585	P.A. Sagot	1206	Sagot, --	1206	1905-01-31	GF				Karouany	Physically seen at herbaria and checked at herbarium	Coordinates previously informed dubious or ambiguous and could not correct properly	FRENCH GUIANA		Karouany	Karouany	country	country	ok_same_resolution
PRESERVED_SPECIMEN	1701549948	SPECIES	Theobroma L.	Theobroma velutinum Benoist	Theobroma velutinum Benoist			CC_BY_4_0	W	Herbarium W			1889-0089642	P.A. Sagot	1206	Sagot,P.A.		1905-01-31	GF				Guyane Française Karouany	Not seen at herbaria, but image seen online properly	Coordinates previously informed dubious or ambiguous and could not correct properly	FRENCH GUIANA		Guyane Francaise	Guyane Francaise	country	country	ok_same_resolution
PRESERVED_SPECIMEN	1840440116	SPECIES	Theobroma L.	Theobroma cacao L.	Theobroma cacao L.			CC_BY_4_0	BR		Meise Botanic Garden Herbarium		BR0000019955070	A. Flamigni	47	Flamigni A.	47/A	1905-02-19	CD					Not seen at herbaria, but image seen online properly	Coordinates previously informed dubious or ambiguous and could not correct properly	DEMOCRATIC REPUBLIC CONGO				country	country	ok_same_resolution
PRESERVED_SPECIMEN	1840440136	SPECIES	Theobroma L.	Theobroma cacao L.	Theobroma cacao L.			CC_BY_4_0	BR		Meise Botanic Garden Herbarium		BR0000019955087	A. Flamigni	68	Flamigni A.	68/A	1905-02-23	CD					Not seen at herbaria, but image seen online properly	Coordinates previously informed dubious or ambiguous and could not correct properly	DEMOCRATIC REPUBLIC CONGO				country	country	ok_same_resolution
PRESERVED_SPECIMEN	1322742598	SPECIES	Theobroma L.	Theobroma bicolor Humb. & Bonpl.	Theobroma bicolor Humb. & Bonpl.			CC0_1_0	US	Botany	NMNH Extant Biology		90614	J. Hart		J. Hart	s.n.	1905-02-28	JM					No image seen to examine voucher, look at herbaria	Coordinates previously informed dubious or ambiguous and could not correct properly	JAMAICA				country	country	ok_same_resolution
PRESERVED_SPECIMEN	1318195183	SPECIES	Theobroma L.	Theobroma cacao L.	Theobroma cacao L.	14.52727	-91.52917	CC0_1_0	US	Botany	NMNH Extant Biology		2441993	W.A. Kellerman	4843	W. A. Kellerman	s.n.	1905-02-28	GT				Mazatenango	Physically seen at herbaria and checked at herbarium	Coordinates previously informed in the label and not altered	GUATEMALA		Mazatenango	Mazatenango	country	country	ok_same_resolution
PRESERVED_SPECIMEN	1318162277	SPECIES	Theobroma L.	Theobroma cacao L.	Theobroma cacao L.	14.52727	-91.52917	CC0_1_0	US	Botany	NMNH Extant Biology		576222	W.A. Kellerman	4843	W. A. Kellerman	4843	1905-02-28	GT	Suchitepéquez			Mazatenango	Physically seen at herbaria and checked at herbarium	Georeferencing corrected accordingly	GUATEMALA	Suchitepequez	Mazatenango	Mazatenango	locality	county	check_local.2municip.
PRESERVED_SPECIMEN	1321968225	SPECIES	Theobroma L.	Theobroma angustifolium DC.	Theobroma angustifolium DC.			CC0_1_0	US	Botany	NMNH Extant Biology		592158	H.F. Pittier		H. F. Pittier	s.n.	1905-03-05	CR	Puntarenas			Boruca Diquis Valley southern Costa Rica	Physically seen at herbaria and checked at herbarium	Coordinates previously informed dubious or ambiguous and could not correct properly	COSTA RICA	Puntarenas	Boruca	Boruca	locality	state	check_local.2state
PRESERVED_SPECIMEN	1258380822	SPECIES	Theobroma L.	Theobroma cacao L.	Theobroma cacao L.			CC_BY_4_0	MO	MO	Tropicos	MOBOT	1166436	A. Duss	2900	Antoine Duss	Duss 2900	1905-03-06	JM	Leeward Islands	Guadeloupe			Physically seen at herbaria and checked at herbarium	Coordinates previously informed dubious or ambiguous and could not correct properly	JAMAICA	Leeward Islands	Guadeloupe		municipality	country	check_municip.2country
PRESERVED_SPECIMEN	1929373190	SPECIES	Theobroma L.	Theobroma cacao L.	Theobroma cacao L.			CC0_1_0	NY	NY	Vascular plants		1660883	A. Duss	2900	A. Duss	2900	1905-03-06	GP				Dans le pays et pour l'emport abon	Physically seen at herbaria and checked at herbarium	Coordinates previously informed dubious or ambiguous and could not correct properly	GUADELOUPE		Dans Le Pays Et Pour L'Emport Abon	Dans Le Pays Et Pour L'Emport Abon	country	country	ok_same_resolution
PRESERVED_SPECIMEN	1228521670	SPECIES	Theobroma L.	Theobroma sinuosum Pav. ex Huber	Theobroma kalagua De Wild.			CC0_1_0	F	Botany	Negatives/Types	F		C. Patin		C. Patin		1905-03-13	CO					Voucher not seen online, but image of one or more of its duplicates seen	Coordinates previously informed dubious or ambiguous and could not correct properly	COLOMBIA				country	country	ok_same_resolution
PRESERVED_SPECIMEN	2284164702	SPECIES	Theobroma L.	Theobroma sinuosum Pav. ex Huber	Theobroma simiarum Donn.Sm.			CC0_1_0	US	Botany	NMNH Extant Biology			C. Patin		C. Patin	s.n.	1905-03-13	CO					Physically seen at herbaria and checked at herbarium	Coordinates previously informed dubious or ambiguous and could not correct properly	COLOMBIA				country	country	ok_same_resolution
PRESERVED_SPECIMEN	1319836438	SPECIES	Theobroma L.	Theobroma sinuosum Pav. ex Huber	Theobroma kalagua De Wild.			CC0_1_0	US	Botany	NMNH Extant Biology		1382338	C. Patin		C. Patin	s.n.	1905-03-13	CO					Physically seen at herbaria and checked at herbarium	Coordinates previously informed dubious or ambiguous and could not correct properly	COLOMBIA				country	country	ok_same_resolution
PRESERVED_SPECIMEN	2397804603	SPECIES	Theobroma L.	Theobroma cacao L.	Theobroma cacao L.	14.5245485	-91.685788	CC0_1_0	US	Botany	NMNH Extant Biology		2442936	W.A. Kellerman	6045	W. Kellerman	s.n.	1905-03-21	GT				Koi	Physically seen at herbaria and checked at herbarium	Coordinates previously informed in the label and not altered	GUATEMALA		Koi	Koi	country	country	ok_same_resolution
PRESERVED_SPECIMEN	1056368724	SPECIES	Theobroma L.	Theobroma glaucum H.Karst.	Theobroma bernouillii subsp. bernouillii	8.5714	-79.9106	CC0_1_0	BM	BOT			BM000603208	H.F. Pittier	4105	Henrí François Pittier	4105	1905-03-25	PA					Voucher not seen online, but image of one or more of its duplicates seen	Coordinates previously informed in the label and not altered	PANAMA				country	country	ok_same_resolution
PRESERVED_SPECIMEN	1321168423	SPECIES	Theobroma L.	Theobroma angustifolium DC.	Theobroma angustifolium DC.	13.60658423	-89.72180227	CC0_1_0	US	Botany	NMNH Extant Biology		1151612	S. Calderon	630	S. Calderón	630	1905-04-05	SV	Sonsonate			Sonsonate	Physically seen at herbaria and checked at herbarium	Georeferencing corrected accordingly	EL SALVADOR	Sonsonate	Sonsonate	Sonsonate	locality	county	check_local.2municip.
PRESERVED_SPECIMEN	1319134342	SPECIES	Theobroma L.	Theobroma bicolor Humb. & Bonpl.	Theobroma bicolor Humb. & Bonpl.			CC0_1_0	US	Botany	NMNH Extant Biology		1151608	S. Calderon	627	S. Calderón	627	1905-04-05	SV	Sonsonate				Physically seen at herbaria and checked at herbarium	Coordinates previously informed dubious or ambiguous and could not correct properly	EL SALVADOR	Sonsonate			stateProvince	state	ok_same_resolution
PRESERVED_SPECIMEN	1318106078	SPECIES	Theobroma L.	Theobroma bicolor Humb. & Bonpl.	Theobroma bicolor Humb. & Bonpl.			CC0_1_0	US	Botany	NMNH Extant Biology		1151609	S. Calderon	627	S. Calderón	627	1905-04-05	SV	Sonsonate				Physically seen at herbaria and checked at herbarium	Coordinates previously informed dubious or ambiguous and could not correct properly	EL SALVADOR	Sonsonate			stateProvince	state	ok_same_resolution
PRESERVED_SPECIMEN	1322091067	SPECIES	Theobroma L.	Theobroma cacao L.	Theobroma cacao L.	19.16487149	-103.9004805	CC0_1_0	US	Botany	NMNH Extant Biology		1111260	B.P. Reko	4720	B. P. Reko	4720	1905-04-06	MX	Colima			Coquimatlan	Physically seen at herbaria and checked at herbarium	Georeferencing corrected accordingly	MEXICO	Colima	Coquimatlan	Coquimatlan	locality	county	check_local.2municip.
PRESERVED_SPECIMEN	1211546996	SPECIES	Theobroma L.	Theobroma sinuosum Pav. ex Huber	Theobroma tessmannii Mildbraed			CC_BY_NC_4_0	B	FMNH-B-Types			17942	G. Tessmann	4928	G. Tessmann	4928	1905-04-07	PE					Not seen at herbaria, but image seen online properly	Coordinates previously informed dubious or ambiguous and could not correct properly	PERU				country	country	ok_same_resolution
PRESERVED_SPECIMEN	1228369771	SPECIES	Theobroma L.	Theobroma sinuosum Pav. ex Huber	Theobroma tessmannii Mildbraed			CC0_1_0	F	Botany	Berlin Negatives	F		G. Tessmann	4928	G. Tessmann	4928	1905-04-07	PE					Not seen at herbaria, but image seen online properly	Coordinates previously informed dubious or ambiguous and could not correct properly	PERU				country	country	ok_same_resolution
PRESERVED_SPECIMEN	1260136375	SPECIES	Theobroma L.	Theobroma sinuosum Pav. ex Huber	Theobroma subincanum Mart.	-2.557501226	-73.48778403	CC_BY_4_0	MO	MO	Tropicos	MOBOT	2786795	G. Tessmann	4928	G. Tessmann	Tessmann 4928	1905-04-07	PE	Loreto	Maynas		Stromgebiet des Maranon von Iqwuitos aufwarts bis zur Santiago - Mundung am Pongo de Manseriche	Voucher not seen online, but image of one or more of its duplicates seen	Georeferencing corrected accordingly	PERU	Loreto	Maynas	Stromgebiet Des Maranon Von Iqwuitos Aufwarts Bis Zur Santiago - Mundung Am Pongo De Manseriche	locality	county	check_local.2municip.
PRESERVED_SPECIMEN	1319750546	SPECIES	Theobroma L.	Theobroma cacao L.	Theobroma cacao L.			CC0_1_0	US	Botany	NMNH Extant Biology		1281402	H.F. Pittier	11934	H. F. Pittier	11934	1905-04-08	VE	Mérida				Physically seen at herbaria and checked at herbarium	Coordinates previously informed dubious or ambiguous and could not correct properly	VENEZUELA	Merida			stateProvince	state	ok_same_resolution
PRESERVED_SPECIMEN	1260451355	SPECIES	Theobroma L.	Theobroma glaucum H.Karst.	Theobroma L.			CC_BY_4_0	MO	MO	Tropicos	MOBOT	3072330	G.J. Woronow	4564	Georg J. Woronow|S.V. Juzepczuk	Woronow 4564	1905-04-08	BR				Penas Blancas (dept de Antioquia)	Physically seen at herbaria and checked at herbarium	Coordinates previously informed dubious or ambiguous and could not correct properly	BRAZIL		Penas Blancas	Penas Blancas	country	country	ok_same_resolution
PRESERVED_SPECIMEN	1320246671	SPECIES	Theobroma L.	Theobroma angustifolium DC.	Theobroma angustifolium DC.			CC0_1_0	US	Botany	NMNH Extant Biology		1318446	G.P. Cooper	242	G. P. Cooper & G. Slater	242	1905-04-10	PA	Chiriquí			Progresso	Physically seen at herbaria and checked at herbarium	Coordinates previously informed dubious or ambiguous and could not correct properly	PANAMA	Chiriqui	Progresso	Progresso	locality	state	check_local.2state
PRESERVED_SPECIMEN	1317602669	SPECIES	Herrania Goudot	Herrania purpurea (Pittier) R.E.Schult.	Herrania purpurea (Pittier) R.E.Schult.	9.4488704	-82.485187	CC0_1_0	US	Botany	NMNH Extant Biology		1316761	G.P. Cooper	12a	G. P. Cooper & G. Slater	12a	1905-04-10	PA				Changuinola Valley	Physically seen at herbaria and checked at herbarium	Coordinates previously informed in the label and not altered	PANAMA		Changuinola Valley	Changuinola Valley	country	country	ok_same_resolution
PRESERVED_SPECIMEN	1319919744	SPECIES	Herrania Goudot	Herrania purpurea (Pittier) R.E.Schult.	Herrania purpurea (Pittier) R.E.Schult.	8.4297819	-82.8317486	CC0_1_0	US	Botany	NMNH Extant Biology		1318483	G.P. Cooper	283	G. P. Cooper & G. Slater	283	1905-04-10	PA	Chiriquí			Progresso	Physically seen at herbaria and checked at herbarium	Coordinates previously informed in the label and not altered	PANAMA	Chiriqui	Progresso	Progresso	locality	state	check_local.2state
PRESERVED_SPECIMEN	1322702323	SPECIES	Theobroma L.	Theobroma cacao L.	Theobroma cacao L.			CC0_1_0	US	Botany	NMNH Extant Biology		1317255	H. Heyder	35	H. Heyder	35	1905-04-10	BZ					Physically seen at herbaria and checked at herbarium	Coordinates previously informed dubious or ambiguous and could not correct properly	BELIZE				country	country	ok_same_resolution
PRESERVED_SPECIMEN	1260441543	SPECIES	Herrania Goudot	Herrania pulcherrima Goudot	Herrania pulcherrima Goudot			CC_BY_4_0	MO	MO	Tropicos	MOBOT	3063475	A.E. Lawrance	437	Alexander E. Lawrance	Lawrance 437	1905-04-15	CO	Boyacá				Physically seen at herbaria and checked at herbarium	Coordinates previously informed dubious or ambiguous and could not correct properly	COLOMBIA	Boyaca			stateProvince	state	ok_same_resolution
PRESERVED_SPECIMEN	1321336864	SPECIES	Herrania Goudot	Herrania lemniscata (Schomb.) R.E.Schult.	Herrania lemniscata R.E.Schult.			CC0_1_0	US	Botany	NMNH Extant Biology		1573168	J. Myers	3371	J. Myers	3371	1905-04-15	VE	Bolívar			Pakaraima Mtns	No image seen to examine voucher, look at herbaria	Coordinates previously informed dubious or ambiguous and could not correct properly	VENEZUELA	Bolivar	Pakaraima Mtns	Pakaraima Mtns	locality	state	check_local.2state
PRESERVED_SPECIMEN	1319448169	SPECIES	Theobroma L.	Theobroma cacao L.	Theobroma cacao L.			CC0_1_0	US	Botany	NMNH Extant Biology		1573402	B. Amortegui		B. Amortegui	s.n.	1905-04-16	CO				Villa Vicencia	Physically seen at herbaria and checked at herbarium	Coordinates previously informed dubious or ambiguous and could not correct properly	COLOMBIA		Villa Vicencia	Villa Vicencia	country	country	ok_same_resolution
PRESERVED_SPECIMEN	1424167183	SPECIES	Theobroma L.	Theobroma microcarpum Mart.	Theobroma microcarpum Mart.	-6.987642	-62.683954	CC_BY_4_0	RB	RB	RB - Rio de Janeiro Botanical Garden Herbarium Collection		RB00433913	B.A. Krukoff	6203	Kiukoffs	6203	1905-04-17	BR	Amazonas		Humaitá	Near Tres Casas	Not seen at herbaria, but image seen online properly	Coordinates previously informed in the label and not altered	BRAZIL	Amazonas	Humaita	Near Tres Casas	locality	county	check_local.2municip.
PRESERVED_SPECIMEN	1319500036	SPECIES	Herrania Goudot	Herrania albiflora Goudot	Herrania albiflora Goudot	6.47779	-74.42626	CC0_1_0	US	Botany	NMNH Extant Biology		1592091	O.L. Haught	1598	O. L. Haught	1598	1905-04-18	CO	Santander			Camp near Puerto Araujo on Carare Vicinity of Puerto Berrio between Carare and Magdalena Rivers	Physically seen at herbaria and checked at herbarium	Coordinates previously informed in the label and not altered	COLOMBIA	Santander	Camp Near Puerto Araujo	Camp Near Puerto Araujo	locality	state	check_local.2state
PRESERVED_SPECIMEN	1260432365	SPECIES	Herrania Goudot	Herrania mariae (Mart.) Decne. ex Goudot	Herrania mariae Goudot	-1.240743738	-48.45940304	CC_BY_4_0	MO	MO	Tropicos	MOBOT	3055150	A. Ducke	595	A. Ducke	Ducke 595	1905-04-23	BR	Pará			Belem circa urbem inrelictis silvae humidae	Physically seen at herbaria and checked at herbarium	Georeferencing corrected accordingly	BRAZIL	Para	Belem	Belem	locality	county	check_local.2municip.
PRESERVED_SPECIMEN	1077184347	SPECIES	Theobroma L.	Theobroma microcarpum Mart.	Theobroma microcarpum Mart.			CC_BY_NC_4_0	ALCB	ALCB	ALCB - Herbário Alexandre Leal Costa	Universidade Federal da Bahia	6632	R.L. Froes	23963	Fróes, RL	23963	1905-05-02	BR					Voucher not seen online, but image of one or more of its duplicates seen	Coordinates previously informed dubious or ambiguous and could not correct properly	BRAZIL				country	country	ok_same_resolution
PRESERVED_SPECIMEN	1260439891	SPECIES	Herrania Goudot	Herrania nitida (Poepp.) R.E.Schult.	Herrania nitida (Poepp.) R.E.Schult.			CC_BY_4_0	MO	MO	Tropicos	MOBOT	3061990	R.E. Schultes	17774	Richard E. Schultes	Schultes 17774	1905-05-05	CO	Amazonas			Rio Cauqueta La pedrera and vicinity Tree 12 ft Fruit green Flood-bank	Physically seen at herbaria and checked at herbarium	Coordinates previously informed dubious or ambiguous and could not correct properly	COLOMBIA	Amazonas	Rio Cauqueta	Rio Cauqueta	locality	state	check_local.2state
PRESERVED_SPECIMEN	1260434788	SPECIES	Herrania Goudot	Herrania nitida (Poepp.) R.E.Schult.	Herrania nitida (Poepp.) R.E.Schult.	-1.325744	-69.581533	CC_BY_4_0	MO	MO	Tropicos	MOBOT	3057347	R.E. Schultes	17768	Richard E. Schultes|Isidoro Cabrera	Schultes 17768	1905-05-05	CO	Amazonas			Rio Caqueta la Pedrera and vicinity	Physically seen at herbaria and checked at herbarium	Coordinates previously informed in the label and not altered	COLOMBIA	Amazonas	Rio Caqueta	Rio Caqueta	locality	state	check_local.2state
PRESERVED_SPECIMEN	1260434688	SPECIES	Herrania Goudot	Herrania nitida (Poepp.) R.E.Schult.	Herrania nitida (Poepp.) R.E.Schult.			CC_BY_4_0	MO	MO	Tropicos	MOBOT	3057245	R.E. Schultes	17760	Richard E. Schultes|Isidoro Cabrera	Schultes 17760	1905-05-05	CO	Amazonas			Rio Caqueta La Pedrera and vicinity	Physically seen at herbaria and checked at herbarium	Coordinates previously informed dubious or ambiguous and could not correct properly	COLOMBIA	Amazonas	Rio Caqueta	Rio Caqueta	locality	state	check_local.2state
PRESERVED_SPECIMEN	1260439748	SPECIES	Herrania Goudot	Herrania nitida (Poepp.) R.E.Schult.	Herrania nitida (Poepp.) R.E.Schult.	-1.333212	-69.575246	CC_BY_4_0	MO	MO	Tropicos	MOBOT	3061840	R.E. Schultes	17688	Richard E. Schultes|Isidoro Cabrera	Schultes 17688	1905-05-05	CO	Amazonas			Rio Caqueta La Pedrera and vicinity Lowland	Physically seen at herbaria and checked at herbarium	Coordinates previously informed in the label and not altered	COLOMBIA	Amazonas	Rio Caqueta	Rio Caqueta	locality	state	check_local.2state
PRESERVED_SPECIMEN	1260452439	SPECIES	Theobroma L.	Theobroma gileri Cuatrec.	Theobroma microcarpum Mart.			CC_BY_4_0	MO	MO	Tropicos	MOBOT	3073335	F.W. Cope	125	Holliday, Paul Cyrus	Holliday T125	1905-05-06	CO	Amazonas			Remolino Río Caquetá Anglo - Colombian Cacao Collecting Expedition	Physically seen at herbaria and checked at herbarium	Coordinates previously informed dubious or ambiguous and could not correct properly	COLOMBIA	Amazonas	Remolino	Remolino	locality	state	check_local.2state
PRESERVED_SPECIMEN	1424167070	SPECIES	Theobroma L.	Theobroma subincanum Mart.	Theobroma guianensis (Aubl.) J.G.Gmel.			CC_BY_4_0	RB	RB	RB - Rio de Janeiro Botanical Garden Herbarium Collection		RB00433909	M. Bastos	100	Miranda Bastos	100	1905-05-09	BR	Amapá		Amapá		Physically seen at herbaria and checked at herbarium	Coordinates previously informed dubious or ambiguous and could not correct properly	BRAZIL	Amapa	Amapa		municipality	state	check_municip.2state
PRESERVED_SPECIMEN	1424167190	SPECIES	Theobroma L.	Theobroma subincanum Mart.	Theobroma guianensis (Aubl.) J.G.Gmel.			CC_BY_4_0	RB	RB	RB - Rio de Janeiro Botanical Garden Herbarium Collection		RB00433900	A. Miranda-Bastos	68	Miranda Bastos	68	1905-05-09	BR	Amapá		Amapá		Not seen at herbaria, but image seen online properly	Coordinates previously informed dubious or ambiguous and could not correct properly	BRAZIL	Amapa	Amapa		municipality	state	check_municip.2state
PRESERVED_SPECIMEN	1314831486	SPECIES	Theobroma L.	Theobroma sylvestre Mart.	Theobroma sylvestre Mart.	-0.170400608	-55.67495314	CC_BY_NC_4_0	MG	HERBMG			MG007216	A. Ducke		Ducke, A.	s.n.	1905-05-11	BR	Pará	Óbidos		Óbidos	Physically seen at herbaria and checked at herbarium	Georeferencing corrected accordingly	BRAZIL	Para	Obidos	Obidos	locality	county	check_local.2municip.
PRESERVED_SPECIMEN	1260430744	SPECIES	Herrania Goudot	Herrania mariae (Mart.) Decne. ex Goudot	Herrania mariae Goudot			CC_BY_4_0	MO	MO	Tropicos	MOBOT	3053690	F. Woytkowski	5130	Felix Woytkowski	Woytkowski 5130	1905-05-11	PE				In low forest	Physically seen at herbaria and checked at herbarium	Coordinates previously informed dubious or ambiguous and could not correct properly	PERU		In Low Forest	In Low Forest	country	country	ok_same_resolution
PRESERVED_SPECIMEN	1042625305	SPECIES	Theobroma L.	Theobroma subincanum Mart.	Theobroma subincanum Mart.	0.9010147	-52.0040853	CC0_1_0	INPA	INPA	INPA		10374	W.A. Rodrigues	3013	Mike Hopkins	3013	1905-05-14	BR	Amapá			Serra do Navio Serra do Navio	Physically seen at herbaria and checked at herbarium	Coordinates previously informed in the label and not altered	BRAZIL	Amapa	Serra Do Navio	Serra Do Navio	locality	county	check_local.2municip.
PRESERVED_SPECIMEN	1042625321	SPECIES	Theobroma L.	Theobroma subincanum Mart.	Theobroma subincanum Mart.	0.9010147	-52.0040853	CC0_1_0	INPA	INPA	INPA		10375	W.A. Rodrigues	3014	Mike Hopkins	3014	1905-05-14	BR	Amapá			Serra do Navio Serra do Navio	Physically seen at herbaria and checked at herbarium	Coordinates previously informed in the label and not altered	BRAZIL	Amapa	Serra Do Navio	Serra Do Navio	locality	county	check_local.2municip.
PRESERVED_SPECIMEN	1042582476	SPECIES	Theobroma L.	Theobroma subincanum Mart.	Theobroma subincanum Mart.	0.9010147	-52.0040853	CC0_1_0	INPA	INPA	INPA		10373	J.M. Pires	50291	Mike Hopkins	50291	1905-05-14	BR	Amapá			Serra do Navio	Physically seen at herbaria and checked at herbarium	Coordinates previously informed in the label and not altered	BRAZIL	Amapa	Serra Do Navio	Serra Do Navio	locality	county	check_local.2municip.
PRESERVED_SPECIMEN	1320715643	SPECIES	Theobroma L.	Theobroma bicolor Humb. & Bonpl.	Theobroma bicolor Humb. & Bonpl.			CC0_1_0	US	Botany	NMNH Extant Biology		3415229			Cambridge Calima Valley Expedition	s.n.	1905-05-15	CO					No image seen to examine voucher, look at herbaria	Coordinates previously informed dubious or ambiguous and could not correct properly	COLOMBIA				country	country	ok_same_resolution
PRESERVED_SPECIMEN	1317701605	SPECIES	Theobroma L.	Theobroma bicolor Humb. & Bonpl.	Theobroma bicolor Humb. & Bonpl.			CC0_1_0	US	Botany	NMNH Extant Biology		3415228			Cambridge Calima Valley Expedition	s.n.	1905-05-15	CO					No image seen to examine voucher, look at herbaria	Coordinates previously informed dubious or ambiguous and could not correct properly	COLOMBIA				country	country	ok_same_resolution
PRESERVED_SPECIMEN	1317835963	SPECIES	Theobroma L.	Theobroma subincanum Mart.	Theobroma subincanum Mart.	-2.3833	-77.5	CC0_1_0	US	Botany	NMNH Extant Biology		2406127	P.C. Cazalet	7616	P. C. D. Cazalet & T. D. Pennington	7616	1905-05-15	EC	Morona-Santiago			Taisha	Physically seen at herbaria and checked at herbarium	Coordinates previously informed in the label and not altered	ECUADOR	Morona-Santiago	Taisha	Taisha	locality	county	check_local.2municip.
PRESERVED_SPECIMEN	1260431697	SPECIES	Herrania Goudot	Herrania albiflora Goudot	Herrania Goudot	8.99999	-71.9454	CC_BY_4_0	MO	MO	Tropicos	MOBOT	3054570	J. Bruijn	1423	J. de Bruijn	Bruijn 1423	1905-05-20	VE	Mérida			State of Zulia Primary forest along the road (In construction) Machiques-colonlnear the Rio Catatumbo + 85 kmWNW of Sant Barbara-San Carlos del Zulia	Physically seen at herbaria and checked at herbarium	Coordinates previously informed in the label and not altered	VENEZUELA	Merida	State Of Zulia	Primary Forest Along The Road	locality	state	check_local.2state
PRESERVED_SPECIMEN	1260431489	SPECIES	Herrania Goudot	Herrania albiflora Goudot	Herrania albiflora Goudot	8.99999	-71.9454	CC_BY_4_0	MO	MO	Tropicos	MOBOT	3054357	J. Bruijn	1423	J. de Bruijn	Bruijn 1423	1905-05-20	VE	Mérida			Primary Forest along the road (in construction) Machiques-Colonlnear the Rio Catatumbo 85 km WNW of Santa Barbara-San Carlos del Zulia	Physically seen at herbaria and checked at herbarium	Coordinates previously informed in the label and not altered	VENEZUELA	Merida	Primary Forest Along The Road	Primary Forest Along The Road	locality	state	check_local.2state
PRESERVED_SPECIMEN	1707541312	SPECIES	Theobroma L.	Theobroma bicolor Humb. & Bonpl.	Theobroma L.	-1.490390214	-72.72895098	CC_BY_NC_4_0	FMB	FMB			FMB-47904	A. Gasche	597	Anónimo? Gasché	597	1905-05-27	CO	Amazonas	La Chorrera		La Chorrera	Physically seen at herbaria and checked at herbarium	Georeferencing corrected accordingly	COLOMBIA	Amazonas	La Chorrera	La Chorrera	locality	county	check_local.2municip.
PRESERVED_SPECIMEN	1314855673	SPECIES	Theobroma L.	Theobroma glaucum H.Karst.	Theobroma L.	-4.225059	-69.885677	CC_BY_NC_4_0	MG	HERBMG			MG057536	C.D.A. Mota	321	Mota, C.D.A. da	321	1905-05-29	BR	Amazonas	Tabatinga		Tabatinga	Physically seen at herbaria and checked at herbarium	Georeferencing corrected accordingly	BRAZIL	Amazonas	Tabatinga	Tabatinga	locality	county	check_local.2municip.
PRESERVED_SPECIMEN	1042528266	SPECIES	Theobroma L.	Theobroma speciosum Willd. ex Spreng.	Theobroma speciosum Willd. ex Spreng.			CC0_1_0	INPA	INPA	INPA		64928	M. Gomes	674	Mike Hopkins	674	1905-05-30	BR	Mato Grosso			Inventário Florestal de Aripuanã Q-1-33-6	Physically seen at herbaria and checked at herbarium	Coordinates previously informed dubious or ambiguous and could not correct properly	BRAZIL	Mato Grosso	Inventario Florestal De Aripuana	Inventario Florestal De Aripuana	locality	state	check_local.2state
PRESERVED_SPECIMEN	1042528322	SPECIES	Theobroma L.	Theobroma speciosum Willd. ex Spreng.	Theobroma speciosum Willd. ex Spreng.			CC0_1_0	INPA	INPA	INPA		64931	M. Gomes	677	Mike Hopkins	677	1905-05-30	BR	Mato Grosso			Inventário Florestal de Aripuanã Q-1-34-3	Physically seen at herbaria and checked at herbarium	Coordinates previously informed dubious or ambiguous and could not correct properly	BRAZIL	Mato Grosso	Inventario Florestal De Aripuana	Inventario Florestal De Aripuana	locality	state	check_local.2state
PRESERVED_SPECIMEN	1261502508	SPECIES	Theobroma L.	Theobroma obovatum Klotzsch ex Bernoulli	Theobroma L.	-2.557501226	-73.48778403	CC_BY_4_0	MO	MO	Tropicos	MOBOT	780333	J. Revilla	2679	Juan Revilla	Revilla Cardenas 2679	1905-05-30	PE	Loreto	Maynas		Vicinity of Iquitos	Physically seen at herbaria and checked at herbarium	Georeferencing corrected accordingly	PERU	Loreto	Maynas	Vicinity Of Iquitos	locality	county	check_local.2municip.
PRESERVED_SPECIMEN	1317372412	SPECIES	Herrania Goudot	Herrania nitida (Poepp.) R.E.Schult.	Herrania nitida (Poepp.) R.E.Schult.	-2.557501226	-73.48778403	CC0_1_0	US	Botany	NMNH Extant Biology		3517804	J. Revilla	2988	J. Revilla	2988	1905-05-30	PE	Loreto	Maynas		Vicinity of Iquitos	Physically seen at herbaria and checked at herbarium	Georeferencing corrected accordingly	PERU	Loreto	Maynas	Vicinity Of Iquitos	locality	county	check_local.2municip.
PRESERVED_SPECIMEN	1261507307	SPECIES	Theobroma L.	Theobroma cacao L.	Theobroma cacao L.	-2.557501226	-73.48778403	CC_BY_4_0	MO	MO	Tropicos	MOBOT	784803	J. Revilla	3367	Juan Revilla	Revilla Cardenas 3367	1905-05-30	PE	Loreto	Maynas		Vicinity of Iquitos	Physically seen at herbaria and checked at herbarium	Georeferencing corrected accordingly	PERU	Loreto	Maynas	Vicinity Of Iquitos	locality	county	check_local.2municip.
PRESERVED_SPECIMEN	1261259612	SPECIES	Theobroma L.	Theobroma obovatum Klotzsch ex Bernoulli	Theobroma obovatum Klotzsch ex Bernoulli			CC_BY_4_0	MO	MO	Tropicos	MOBOT	548832	J. Revilla	3565	Juan Revilla	Revilla Cardenas 3565	1905-05-30	PE	Loreto	Maynas		Protected due to name conservation status	Physically seen at herbaria and checked at herbarium	Coordinates previously informed dubious or ambiguous and could not correct properly	PERU	Loreto	Maynas	Protected Due To Name Conservation Status	locality	county	check_local.2municip.
PRESERVED_SPECIMEN	1260432794	SPECIES	Herrania Goudot	Herrania mariae (Mart.) Decne. ex Goudot	Herrania nitida (Poepp.) R.E.Schult.			CC_BY_4_0	MO	MO	Tropicos	MOBOT	3055563	R.P. Bahia	45	R.P. Bahia	Bahia 45	1905-05-31	BR	Pará			Estacao Experimental da EmBRAPA rodovia Transamazonica trocho Altamira-Itoituba km 23 area abosqueada da Embrapa Terra firme	Voucher not seen online, but image of one or more of its duplicates seen	Coordinates previously informed dubious or ambiguous and could not correct properly	BRAZIL	Para	Estacao Experimental Da Embrapa	Rodovia Transamazonica	locality	state	check_local.2state
PRESERVED_SPECIMEN	1259176290	SPECIES	Theobroma L.	Theobroma obovatum Klotzsch ex Bernoulli	Theobroma obovatum Klotzsch ex Bernoulli	-8.693741769	-74.05752847	CC_BY_4_0	MO	MO	Tropicos	MOBOT	191528	C.H. Frohner	269	Cristoph H. Fröhner	Froehner 269	1905-05-31	PE	Ucayali	Coronel Portillo		Protected due to name conservation status	Physically seen at herbaria and checked at herbarium	Georeferencing corrected accordingly	PERU	Ucayali	Coronel Portillo	Protected Due To Name Conservation Status	locality	county	check_local.2municip.
PRESERVED_SPECIMEN	1258383231	SPECIES	Theobroma L.	Theobroma subincanum Mart.	Theobroma subincanum Mart.	-3.83333	-73.5	CC_BY_4_0	MO	MO	Tropicos	MOBOT	1178630	R. Ramirez	55	Ramón Ramírez	Ramírez Catauga 55	1905-06-01	PE	Loreto	Maynas		Mishana Río Nanay halfway between Iquitos and Santa Maria de Nanay	Physically seen at herbaria and checked at herbarium	Coordinates previously informed in the label and not altered	PERU	Loreto	Maynas	Mishana	locality	county	check_local.2municip.
PRESERVED_SPECIMEN	1318913612	SPECIES	Theobroma L.	Theobroma simiarum Donn.Sm.	Theobroma simiarum Donn.Sm.	8.55	-83.5	CC0_1_0	US	Botany	NMNH Extant Biology		3464572	J.R. Hunter		J. Hunter	s.n.	1905-06-02	CR	Puntarenas			Peninsula de Osa	Physically seen at herbaria and checked at herbarium	Coordinates previously informed in the label and not altered	COSTA RICA	Puntarenas	Peninsula De Osa	Peninsula De Osa	locality	state	check_local.2state
PRESERVED_SPECIMEN	1260431239	SPECIES	Herrania Goudot	Herrania mariae (Mart.) Decne. ex Goudot	Herrania mariae Goudot	-9.051572	-68.642414	CC_BY_4_0	MO	MO	Tropicos	MOBOT	3054127	C.A. Cid-Ferreira	2703	C.A. Cid Ferreira|Bruce W. Nelson	Cid Ferreira 2703	1905-06-02	BR	Amazonas			Divisao do Acre e Amazonas proximo ao rio laco municipio de Boca do Acre 1 ta de varzea solo argiloso	Physically seen at herbaria and checked at herbarium	Coordinates previously informed in the label and not altered	BRAZIL	Amazonas	Boca Do Acre	Divisao Do Acre E Amazonas	locality	county	check_local.2municip.
PRESERVED_SPECIMEN	1317868260	SPECIES	Theobroma L.	Theobroma simiarum Donn.Sm.	Theobroma simiarum Donn.Sm.	8.55	-83.5	CC0_1_0	US	Botany	NMNH Extant Biology		3362795	J.R. Hunter		J. Hunter	s.n.	1905-06-03	CR	Puntarenas			Peninsula de Osa	Physically seen at herbaria and checked at herbarium	Coordinates previously informed in the label and not altered	COSTA RICA	Puntarenas	Peninsula De Osa	Peninsula De Osa	locality	state	check_local.2state
PRESERVED_SPECIMEN	1260441007	SPECIES	Herrania Goudot	Herrania nitida (Poepp.) R.E.Schult.	Herrania nycterodendron R.E.Schult.	-5.0641652	-73.8507279	CC_BY_4_0	MO	MO	Tropicos	MOBOT	3062975	F. Encarnacion	26219	Filomeno Encarnación	Encarnación Cajañaupa 26219	1905-06-04	PE	Loreto	Requena		Restinga del Capita abajo de J Herrera margen derecha R Ucayali	Physically seen at herbaria and checked at herbarium	Coordinates previously informed in the label and not altered	PERU	Loreto	Requena	Restinga Del Capita	locality	county	check_local.2municip.
PRESERVED_SPECIMEN	1260447633	SPECIES	Theobroma L.	Theobroma speciosum Willd. ex Spreng.	Theobroma speciosum Willd. ex Spreng.			CC_BY_4_0	MO	MO	Tropicos	MOBOT	3068987	L. Wherrem	36	Anonymous	Anonymous 36	1905-06-05	PE				Km 32000 Cont Morginal	Physically seen at herbaria and checked at herbarium	Coordinates previously informed dubious or ambiguous and could not correct properly	PERU		Km	Km	country	country	ok_same_resolution
PRESERVED_SPECIMEN	1707556295	SPECIES	Herrania Goudot	Herrania nitida (Poepp.) R.E.Schult.	Herrania nitida (Poepp.) R.E.Schult.			CC_BY_NC_4_0	FMB	FMB			FMB-61549	P. Stevenson	357	Stevenson, Pablo	PS 357	1905-06-06	CO	Meta			Serranía Chamusa Centro de Investigaciones Primatológicas La Macarena trocha Desca 250 m hacia Z	Physically seen at herbaria and checked at herbarium	Coordinates previously informed dubious or ambiguous and could not correct properly	COLOMBIA	Meta	Serrania Chamusa	Serrania Chamusa	locality	state	check_local.2state
PRESERVED_SPECIMEN	1260431612	SPECIES	Herrania Goudot	Herrania nitida (Poepp.) R.E.Schult.	Herrania mariae Goudot	-6.0693619	-74.25476431	CC_BY_4_0	MO	MO	Tropicos	MOBOT	3054466	C.M. Peters	114	C.M. Peters	Peters 114	1905-06-07	PE	Loreto	Requena		Flooded forest (Igapo) Cano Supay; near Jenaro Herrera; Rio Ucayali	Physically seen at herbaria and checked at herbarium	Georeferencing corrected accordingly	PERU	Loreto	Requena	Flooded Forest	locality	county	check_local.2municip.
PRESERVED_SPECIMEN	1260448003	SPECIES	Theobroma L.	Theobroma hylaeum Cuatrec.	Theobroma subincanum Mart.	-1.00833	-77.5	CC_BY_4_0	MO	MO	Tropicos	MOBOT	3069318	R.J. Marles	61	Robin J. Marles	Marles 61	1905-06-07	EC	Napo			Rio Napo & Rio Huambuno junction Provincia napo Habitat; Primary rain forest	Physically seen at herbaria and checked at herbarium	Coordinates previously informed in the label and not altered	ECUADOR	Napo	Napo	Rio Napo & Rio Huambuno Junction	locality	state	check_local.2state
PRESERVED_SPECIMEN	1258611169	SPECIES	Theobroma L.	Theobroma subincanum Mart.	Theobroma subincanum Mart.	-10.15	-75.3	CC_BY_4_0	MO	MO	Tropicos	MOBOT	1388231	W. Pariona	296	William Pariona	Pariona 296	1905-06-08	PE	Pasco	Oxapampa		Distrito Iscozacín Trees of the Palcazú Valley	Voucher not seen online, but image of one or more of its duplicates seen	Coordinates previously informed in the label and not altered	PERU	Pasco	Oxapampa	Distrito Iscozacin	locality	county	check_local.2municip.
PRESERVED_SPECIMEN	1259175429	SPECIES	Theobroma L.	Theobroma subincanum Mart.	Theobroma subincanum Mart.	-1.02	-69.58	CC_BY_4_0	MO	MO	Tropicos	MOBOT	191451	S. Defler	583	S. Defler	Defler 583	1905-06-08	CO	Vaupés			Estación Biológica Caparú (within 3 km of the north bank of Lago Taraira)	Physically seen at herbaria and checked at herbarium	Coordinates previously informed in the label and not altered	COLOMBIA	Vaupes	Estacion Biologica Caparu	Estacion Biologica Caparu	locality	state	check_local.2state
PRESERVED_SPECIMEN	1260433730	SPECIES	Herrania Goudot	Herrania nitida (Poepp.) R.E.Schult.	Herrania nitida (Poepp.) R.E.Schult.			CC_BY_4_0	MO	MO	Tropicos	MOBOT	3056388	F. Chavez	295	Flor Chávez	Chávez 295	1905-06-11	PE				Pucallpa Ucayali padre abad Inargola km 78cf Bosadre Purma de 6 anos procedente de cultivo NV Cacahullo lanudo	Physically seen at herbaria and checked at herbarium	Coordinates previously informed dubious or ambiguous and could not correct properly	PERU		Pucallpa	Pucallpa	country	country	ok_same_resolution
PRESERVED_SPECIMEN	1260432901	SPECIES	Herrania Goudot	Herrania pulcherrima Goudot	Herrania balaensis Preuss	-0.6	-75.88	CC_BY_4_0	MO	MO	Tropicos	MOBOT	3055637	R. Bensman	297	R. Bensman	Bensman 297	1905-06-12	EC	Napo			Protected due to name conservation status	Physically seen at herbaria and checked at herbarium	Coordinates previously informed in the label and not altered	ECUADOR	Napo	Protected Due To Name Conservation Status	Protected Due To Name Conservation Status	locality	state	check_local.2state
PRESERVED_SPECIMEN	1707532479	SPECIES	Theobroma L.	Theobroma subincanum Mart.	Theobroma L.	2.147515727	-74.06840943	CC_BY_NC_4_0	FMB	FMB			FMB-39607	A. Nishimura		Nishimura, A.		1905-06-12	CO	Meta	La Macarena		Río Duda serranía Chamusa Centro de Investigaciones Ecológicas La Macarena	Physically seen at herbaria and checked at herbarium	Georeferencing corrected accordingly	COLOMBIA	Meta	La Macarena	Serrania Chamusa Centro De Investigaciones Ecologicas La Macarena	locality	county	check_local.2municip.
PRESERVED_SPECIMEN	1319092621	SPECIES	Theobroma L.	Theobroma subincanum Mart.	Theobroma subincanum Mart.	4.05	-52.7	CC0_1_0	US	Botany	NMNH Extant Biology		3212021	D. Larpin	908	D. Larpin	908	1905-06-12	GF				Station des Nouragues Bassin de l'Approuague Arataye	Physically seen at herbaria and checked at herbarium	Coordinates previously informed in the label and not altered	FRENCH GUIANA		Station Des Nouragues	Station Des Nouragues	country	country	ok_same_resolution
PRESERVED_SPECIMEN	1056145471	SPECIES	Theobroma L.	Theobroma subincanum Mart.	Theobroma subincanum Mart.	-1.427421	-78.767071	CC0_1_0	BM	BOT			BM000616257	S. Espinoza	169	Severo Espinoza	169	1905-06-12	EC					Voucher not seen online, but image of one or more of its duplicates seen	Coordinates previously informed in the label and not altered	ECUADOR				country	country	ok_same_resolution
PRESERVED_SPECIMEN	1707537355	SPECIES	Herrania Goudot	Herrania nitida (Poepp.) R.E.Schult.	Herrania Goudot	2.147515727	-74.06840943	CC_BY_NC_4_0	FMB	FMB			FMB-43986	A. Ohba	615	Anónimo? Ohba | Barbosa, César | Hara, M.	615	1905-06-14	CO	Meta	La Macarena		Serranía de Chamusa margen izquierda del río Duda Centro de Investigaciones Primatologicas La Macarena	Physically seen at herbaria and checked at herbarium	Georeferencing corrected accordingly	COLOMBIA	Meta	La Macarena	Serrania De Chamusa	locality	county	check_local.2municip.
PRESERVED_SPECIMEN	1258701773	SPECIES	Theobroma L.	Theobroma cacao L.	Theobroma cacao L.	-4.85	-5.2	CC_BY_4_0	MO	MO	Tropicos	MOBOT	1479519	C. Carpio	2493	Cesar Del Carpio	Del Carpio 2493	1905-06-15	PE	Loreto	Loreto		Distritos Nauta--Parimari Reserva Nacional Pacaya-Samiria Centro de Datos Para La Conservacion	Physically seen at herbaria and checked at herbarium	Coordinates previously informed in the label and not altered	PERU	Loreto	Loreto	Reserva Nacional Pacaya-Samiria	locality	county	check_local.2municip.
PRESERVED_SPECIMEN	1260449760	SPECIES	Theobroma L.	Theobroma sylvestre Mart.	Theobroma sylvestre Mart.	-2.625919383	-60.25962801	CC_BY_4_0	MO	MO	Tropicos	MOBOT	3070888	A.J.C. Ferreira	INPA/WWF 1301.4465	A.J.C. Ferreira|et al.	Ferreira 3209	1905-06-15	BR	Amazonas			Municipio de Manaus Distrito Agropecuario da Suframa Rodovia Br-174 km O depois fazenda Dinamica Biologica de Gragmentos Florestais Mata de terra firme sobre latosolo amarelo	Physically seen at herbaria and checked at herbarium	Georeferencing corrected accordingly	BRAZIL	Amazonas	Manaus	Distrito Agropecuario Da Suframa Rodovia Br-174 Fazenda Dinamica Biologica De Gragmentos Florestais Mata De Terra Firme Sobre Latosolo Amarelo	locality	county	check_local.2municip.
PRESERVED_SPECIMEN	1260608834	SPECIES	Theobroma L.	Theobroma bicolor Humb. & Bonpl.	Theobroma bicolor Humb. & Bonpl.	1.25	-78.66666667	CC_BY_4_0	MO	MO	Tropicos	MOBOT	3214782	H.T. Beck	1814	Hans T. Beck|Alonso Ortiz|H. Cantincuz	Beck 1814	1905-06-15	EC	Esmeraldas			Awá Reserve Community of Mataje Primary rain forest Cultivated in near homes: others plantes in forest	Physically seen at herbaria and checked at herbarium	Coordinates previously informed in the label and not altered	ECUADOR	Esmeraldas	Awa Reserve	Awa Reserve	locality	state	check_local.2state
PRESERVED_SPECIMEN	1259823532	SPECIES	Theobroma L.	Theobroma bicolor Humb. & Bonpl.	Theobroma bicolor Humb. & Bonpl.	-4.916666667	-78.31666667	CC_BY_4_0	MO	MO	Tropicos	MOBOT	2502908	H. Osores	103	Hulda Osores	Osores de Diaz 103	1905-06-17	PE	Amazonas	Bagua		Dist Imaza Yamayakat	Physically seen at herbaria and checked at herbarium	Coordinates previously informed in the label and not altered	PERU	Amazonas	Bagua	Distrito Imaza	locality	county	check_local.2municip.
PRESERVED_SPECIMEN	1259823567	SPECIES	Theobroma L.	Theobroma subincanum Mart.	Theobroma subincanum Mart.	-4.92	-78.32	CC_BY_4_0	MO	MO	Tropicos	MOBOT	2502913	H. Osores	107	Hulda Osores	Osores de Diaz 107	1905-06-17	PE	Amazonas	Bagua		Dist Imaza Yamayakat	Physically seen at herbaria and checked at herbarium	Coordinates previously informed in the label and not altered	PERU	Amazonas	Bagua	Distrito Imaza	locality	county	check_local.2municip.
PRESERVED_SPECIMEN	1322696226	SPECIES	Theobroma L.	Theobroma subincanum Mart.	Theobroma subincanum Mart.	-4.92	-78.32	CC0_1_0	US	Botany	NMNH Extant Biology		3476587	H. Osores	107	H. Osores	107	1905-06-17	PE	Amazonas	Bagua		Dist Imaza Yamayakat	Physically seen at herbaria and checked at herbarium	Coordinates previously informed in the label and not altered	PERU	Amazonas	Bagua	Distrito Imaza	locality	county	check_local.2municip.
PRESERVED_SPECIMEN	1042532245	SPECIES	Theobroma L.	Theobroma speciosum Willd. ex Spreng.	Theobroma speciosum Willd. ex Spreng.	-7.737197984	-50.12331226	CC0_1_0	INPA	INPA	INPA		207777	J. Grogan	440	Mike Hopkins	440	1905-06-19	BR	Pará	Pau D'Árco		Marajoara	Physically seen at herbaria and checked at herbarium	Georeferencing corrected accordingly	BRAZIL	Para	Pau D'Arco	Marajoara	locality	county	check_local.2municip.
PRESERVED_SPECIMEN	1314831515	SPECIES	Theobroma L.	Theobroma subincanum Mart.	Theobroma subincanum Mart.	-0.465216609	-63.43469746	CC_BY_NC_4_0	MG	HERBMG			MG007200	A. Ducke		Ducke, A.	s.n.	1905-06-25	BR	Amazonas	Barcelos		Rio Negro	Physically seen at herbaria and checked at herbarium	Georeferencing corrected accordingly	BRAZIL	Amazonas	Barcelos	Rio Negro	locality	county	check_local.2municip.
PRESERVED_SPECIMEN	1314831471	SPECIES	Theobroma L.	Theobroma bicolor Humb. & Bonpl.	Theobroma bicolor Humb. & Bonpl.	-0.465216609	-63.43469746	CC_BY_NC_4_0	MG	HERBMG			MG007202	A. Ducke		Ducke, A.	s.n.	1905-06-27	BR	Amazonas	Barcelos		Rio Negro	Voucher not seen online, but image of one or more of its duplicates seen	Georeferencing corrected accordingly	BRAZIL	Amazonas	Barcelos	Rio Negro	locality	county	check_local.2municip.
PRESERVED_SPECIMEN	1424167170	SPECIES	Theobroma L.	Theobroma bicolor Humb. & Bonpl.	Theobroma bicolor Humb. & Bonpl.	-0.465216609	-63.43469746	CC_BY_4_0	RB	RB	RB - Rio de Janeiro Botanical Garden Herbarium Collection		RB00433864	A. Ducke		A. Ducke	7202	1905-06-27	BR	Amazonas		Barcelos	Rio Negro	Not seen at herbaria, but image seen online properly	Georeferencing corrected accordingly	BRAZIL	Amazonas	Barcelos	Rio Negro	locality	county	check_local.2municip.
PRESERVED_SPECIMEN	1320209771	SPECIES	Theobroma L.	Theobroma bicolor Humb. & Bonpl.	Theobroma bicolor Humb. & Bonpl.	-0.465216609	-63.43469746	CC0_1_0	US	Botany	NMNH Extant Biology		1040364	A. Ducke		A. Ducke	herb. 7202	1905-06-27	BR	Amazonas			Barcellos (Río Negro)	Physically seen at herbaria and checked at herbarium	Georeferencing corrected accordingly	BRAZIL	Amazonas	Barcellos	Barcellos	locality	county	check_local.2municip.
PRESERVED_SPECIMEN	2513068832	SPECIES	Theobroma L.	Theobroma cacao L.	Theobroma cacao L.			CC0_1_0	L	Botany			AMD.89459			Unknown	Unknown s.n.	1905-08-01	ZZ					Voucher not seen online, but image of one or more of its duplicates seen	Coordinates previously informed dubious or ambiguous and could not correct properly	UNDEFINED				no_info	no_info	ok_same_resolution
PRESERVED_SPECIMEN	2515420904	SPECIES	Theobroma L.	Theobroma cacao L.	Theobroma cacao L.			CC0_1_0	U	Botany			U.1382329	I. Boldingh	466	Boldingh I	Boldingh, I 466 B	1906-01-01	BQ				Plantae Indiae occid Bottom of the Guill INS St Eustatius	Not seen at herbaria, but image seen online properly	Coordinates previously informed dubious or ambiguous and could not correct properly	CARIBBEAN NETHERLANDS		Plantae Indiae Occid	Plantae Indiae Occid	country	country	ok_same_resolution
PRESERVED_SPECIMEN	2517205176	SPECIES	Theobroma L.	Theobroma cacao L.	Theobroma cacao L.			CC0_1_0	U	Botany			U.1382328	I. Boldingh	1217	Boldingh I	Boldingh, I 1217 B	1906-01-01	BQ				Plantae Indiae occid inner slope of the guill INS St Eustatius	Not seen at herbaria, but image seen online properly	Coordinates previously informed dubious or ambiguous and could not correct properly	CARIBBEAN NETHERLANDS		Plantae Indiae Occid	Plantae Indiae Occid	country	country	ok_same_resolution
PRESERVED_SPECIMEN	2515572453	SPECIES	Theobroma L.	Theobroma cacao L.	Theobroma cacao L.			CC0_1_0	U	Botany			U.1382331	I. Boldingh	1937	Boldingh I	Boldingh, I 1937 B	1906-01-01	BQ				Plantae Indiae occid windwardside INS St Eustatius	Not seen at herbaria, but image seen online properly	Coordinates previously informed dubious or ambiguous and could not correct properly	CARIBBEAN NETHERLANDS		Plantae Indiae Occid	Plantae Indiae Occid	country	country	ok_same_resolution
PRESERVED_SPECIMEN	1321739035	SPECIES	Theobroma L.	Theobroma cacao L.	Theobroma cacao L.	14.62303	-91.59889	CC0_1_0	US	Botany	NMNH Extant Biology		578656	W.A. Kellerman	5565	W. A. Kellerman	5565	1906-02-04	GT	Retalhuleu			San Felipe	Physically seen at herbaria and checked at herbarium	Georeferencing corrected accordingly	GUATEMALA	Retalhuleu	San Felipe	San Felipe	locality	county	check_local.2municip.
PRESERVED_SPECIMEN	1314831469	SPECIES	Theobroma L.	Theobroma microcarpum Mart.	Theobroma microcarpum Mart.			CC_BY_NC_4_0	MG	HERBMG			MG007081	J. Huber	7081	Huber, J.	7081	1906-05-25	BR	Pará	Pará		Pará	Physically seen at herbaria and checked at herbarium	Coordinates previously informed dubious or ambiguous and could not correct properly	BRAZIL	Para	Para	Para	locality	state	check_local.2state
PRESERVED_SPECIMEN	1322121541	SPECIES	Theobroma L.	Theobroma cacao L.	Theobroma cacao L.	10.9319928	-74.0827842	CC0_1_0	US	Botany	NMNH Extant Biology		600132	H.F. Pittier		H. F. Pittier	s.n.	1906-06-22	CO	Magdalena			Around Rio FRío between the Ciénaga de Santa Marta and the foothills	Physically seen at herbaria and checked at herbarium	Coordinates previously informed in the label and not altered	COLOMBIA	Magdalena	Around Rio Frio	Around Rio Frio	locality	state	check_local.2state
PRESERVED_SPECIMEN	1321718281	SPECIES	Theobroma L.	Theobroma cacao L.	Theobroma cacao L.	10.9319928	-74.0827842	CC0_1_0	US	Botany	NMNH Extant Biology		600129	H.F. Pittier		H. F. Pittier	s.n.	1906-06-22	CO	Magdalena			Río Frío between the Cíenaga de Santa Maria and the foothills	Physically seen at herbaria and checked at herbarium	Coordinates previously informed in the label and not altered	COLOMBIA	Magdalena	Rio Frio	Rio Frio	locality	state	check_local.2state
PRESERVED_SPECIMEN	1321006144	SPECIES	Theobroma L.	Theobroma cacao L.	Theobroma cacao L.	10.9319928	-74.0827842	CC0_1_0	US	Botany	NMNH Extant Biology		600131	H.F. Pittier		H. F. Pittier	s.n.	1906-06-22	CO	Magdalena			Around Río FRío between the Ciénaga de Santa Marta and the foothills	Physically seen at herbaria and checked at herbarium	Coordinates previously informed in the label and not altered	COLOMBIA	Magdalena	Around Rio Frio	Around Rio Frio	locality	state	check_local.2state
PRESERVED_SPECIMEN	1320777000	SPECIES	Theobroma L.	Theobroma cacao L.	Theobroma cacao L.	10.9319928	-74.0827842	CC0_1_0	US	Botany	NMNH Extant Biology		600133	H.F. Pittier		H. F. Pittier	s.n.	1906-06-22	CO	Magdalena			Río Frío between the Cíenaga de Santa Maria and the foothills	Physically seen at herbaria and checked at herbarium	Coordinates previously informed in the label and not altered	COLOMBIA	Magdalena	Rio Frio	Rio Frio	locality	state	check_local.2state
PRESERVED_SPECIMEN	1317291884	SPECIES	Theobroma L.	Theobroma cacao L.	Theobroma cacao L.	10.9319928	-74.0827842	CC0_1_0	US	Botany	NMNH Extant Biology		600130	H.F. Pittier		H. F. Pittier	s.n.	1906-06-22	CO	Magdalena			Río FRío between Cíenaga de Santa Maria and the foothills	Physically seen at herbaria and checked at herbarium	Coordinates previously informed in the label and not altered	COLOMBIA	Magdalena	Rio Frio	Rio Frio	locality	state	check_local.2state
PRESERVED_SPECIMEN	1322872331	SPECIES	Theobroma L.	Theobroma bicolor Humb. & Bonpl.	Theobroma bicolor Humb. & Bonpl.			CC0_1_0	US	Botany	NMNH Extant Biology		1040372	A. Ducke		A. Ducke	herb. 7397	1906-06-29	BR	Amazonas			Teffé	Physically seen at herbaria and checked at herbarium	Coordinates previously informed dubious or ambiguous and could not correct properly	BRAZIL	Amazonas	Teffe	Teffe	locality	state	check_local.2state
PRESERVED_SPECIMEN	1258380817	SPECIES	Theobroma L.	Theobroma cacao L.	Theobroma cacao L.			CC_BY_4_0	MO	MO	Tropicos	MOBOT	1166433	W.E. Broadway		W.E. Broadway	Broadway s.n.	1906-07-03	JM	Windward Islands	Grenada		Botanic Station Introduced weed from Nicaragua by JH Hart	Physically seen at herbaria and checked at herbarium	Coordinates previously informed dubious or ambiguous and could not correct properly	JAMAICA	Windward Islands	Grenada	Botanic Station	locality	country	check_local.2country
PRESERVED_SPECIMEN	1314831554	SPECIES	Herrania Goudot	Herrania nitida (Poepp.) R.E.Schult.	Herrania amazonica Huber	-3.050662632	-69.08380594	CC_BY_NC_4_0	MG	HERBMG			MG007618	A. Ducke		Ducke, A.	s.n.	1906-08-26	BR	Amazonas	Santo Antônio do Içá		Santo Antônio do Içá	Physically seen at herbaria and checked at herbarium	Georeferencing corrected accordingly	BRAZIL	Amazonas	Santo Antonio Do Ica	Santo Antonio Do Ica	locality	county	check_local.2municip.
PRESERVED_SPECIMEN	1424166651	SPECIES	Herrania Goudot	Herrania nitida (Poepp.) R.E.Schult.	Herrania nitida (Poepp.) R.E.Schult.	-3.050662632	-69.08380594	CC_BY_4_0	RB	RB	RB - Rio de Janeiro Botanical Garden Herbarium Collection		RB00433441	A. Ducke		A.Ducke	7618	1906-08-26	BR	Amazonas		Amazonas	Santo Antonio do Iça	Physically seen at herbaria and checked at herbarium	Georeferencing corrected accordingly	BRAZIL	Amazonas	Amazonas	Santo Antonio Do Ica	locality	county	check_local.2municip.
PRESERVED_SPECIMEN	1314831565	SPECIES	Theobroma L.	Theobroma subincanum Mart.	Theobroma duckei Huber	-3.050662632	-69.08380594	CC_BY_NC_4_0	MG	HERBMG			MG007679	A. Ducke		Ducke, A.	s.n.	1906-09-21	BR	Amazonas	Santo Antônio do Içá		Santo Antônio do Içá	Physically seen at herbaria and checked at herbarium	Georeferencing corrected accordingly	BRAZIL	Amazonas	Santo Antonio Do Ica	Santo Antonio Do Ica	locality	county	check_local.2municip.
PRESERVED_SPECIMEN	1314831572	SPECIES	Theobroma L.	Theobroma obovatum Klotzsch ex Bernoulli	Theobroma obovatum Klotzsch ex Bernoulli	-3.050662632	-69.08380594	CC_BY_NC_4_0	MG	HERBMG			MG007704	A. Ducke		Ducke, A.	7704	1906-09-27	BR	Amazonas	Santo Antônio do Içá		Santo Antônio do Iça	Physically seen at herbaria and checked at herbarium	Georeferencing corrected accordingly	BRAZIL	Amazonas	Santo Antonio Do Ica	Santo Antonio Do Ica	locality	county	check_local.2municip.
PRESERVED_SPECIMEN	1424167292	SPECIES	Theobroma L.	Theobroma sylvestre Mart.	Theobroma sylvestre Mart.	0.25418437	-57.14971172	CC_BY_4_0	RB	RB	RB - Rio de Janeiro Botanical Garden Herbarium Collection		RB00433997	A. Ducke	7882	A. Ducke	7882	1906-12-08	BR	Pará		Oriximiná	Baixo Trombetes	Physically seen at herbaria and checked at herbarium	Georeferencing corrected accordingly	BRAZIL	Para	Oriximina	Baixo Trombetes	locality	county	check_local.2municip.
PRESERVED_SPECIMEN	1314831636	SPECIES	Theobroma L.	Theobroma speciosum Willd. ex Spreng.	Theobroma speciosum Willd. ex Spreng.	0.25418437	-57.14971172	CC_BY_NC_4_0	MG	HERBMG			MG007884	A. Ducke		Ducke, A.	s.n.	1906-12-08	BR	Pará	Oriximiná		Oriximiná	Physically seen at herbaria and checked at herbarium	Georeferencing corrected accordingly	BRAZIL	Para	Oriximina	Oriximina	locality	county	check_local.2municip.
PRESERVED_SPECIMEN	1314831630	SPECIES	Theobroma L.	Theobroma sylvestre Mart.	Theobroma sylvestre Mart.	0.25418437	-57.14971172	CC_BY_NC_4_0	MG	HERBMG			MG007882	A. Ducke		Ducke, A.	s.n.	1906-12-08	BR	Pará	Oriximiná		Oriximiná	Voucher not seen online, but image of one or more of its duplicates seen	Georeferencing corrected accordingly	BRAZIL	Para	Oriximina	Oriximina	locality	county	check_local.2municip.
PRESERVED_SPECIMEN	1318060491	SPECIES	Theobroma L.	Theobroma sylvestre Mart.	Theobroma sylvestre Mart.	0.25418437	-57.14971172	CC0_1_0	US	Botany	NMNH Extant Biology		1040384	A. Ducke		A. Ducke	herb. no. 7882	1906-12-08	BR	Pará			Orixminá las Tromblets	Not seen at herbaria, but image seen online properly	Coordinates previously informed in the label and not altered	BRAZIL	Para	Orixmina	Orixmina	locality	state	check_local.2state
PRESERVED_SPECIMEN	1424166625	SPECIES	Herrania Goudot	Herrania mariae (Mart.) Decne. ex Goudot	Herrania mariae Goudot			CC_BY_4_0	RB	RB	RB - Rio de Janeiro Botanical Garden Herbarium Collection		RB00433416	A. Ducke		A.Ducke	7935	1906-12-12	BR			Brasil	Pará Castanhas do Rio Cumirá mirim Trombetas	Physically seen at herbaria and checked at herbarium	Coordinates previously informed dubious or ambiguous and could not correct properly	BRAZIL		Brasil	Para	country	country	ok_same_resolution
PRESERVED_SPECIMEN	1314831655	SPECIES	Theobroma L.	Theobroma speciosum Willd. ex Spreng.	Theobroma speciosum Willd. ex Spreng.			CC_BY_NC_4_0	MG	HERBMG			MG007975	A. Ducke	7975	Ducke, A.	7975	1906-12-16	BR	Pará	Pará		Pará	Physically seen at herbaria and checked at herbarium	Coordinates previously informed dubious or ambiguous and could not correct properly	BRAZIL	Para	Para	Para	locality	state	check_local.2state
PRESERVED_SPECIMEN	2397803437	SPECIES	Theobroma L.	Theobroma cacao L.	Theobroma cacao L.	14.5245485	-91.685788	CC0_1_0	US	Botany	NMNH Extant Biology		1382288	W.A. Kellerman	6045	W. Kellerman	6045	1907-01-12	GT	Retalhuleu			Retalhuleu Depart Retalhuleu	Physically seen at herbaria and checked at herbarium	Coordinates previously informed in the label and not altered	GUATEMALA	Retalhuleu	Retalhuleu	Retalhuleu	locality	county	check_local.2municip.
PRESERVED_SPECIMEN	1030319227	SPECIES	Theobroma L.	Theobroma cacao L.	Theobroma cacao L.			CC_BY_4_0	P	P			P00868307	W.E. Broadway		Broadway, W.E.		1907-04-17	TT					Physically seen at herbaria and checked at herbarium	Coordinates previously informed dubious or ambiguous and could not correct properly	TRINIDAD TOBAGO		Sloc	Sloc	country	country	ok_same_resolution
PRESERVED_SPECIMEN	2517045280	SPECIES	Theobroma L.	Theobroma cacao L.	Theobroma cacao L.	7.2698653	80.593833	CC0_1_0	U	Botany			U.1377829	C.F. Baker	125	Baker CF	Baker, CF 125	1907-05-30	ZZ					Physically seen at herbaria and checked at herbarium	Coordinates previously informed in the label and not altered	SRI LANKA				no_info	no_info	ok_same_resolution
PRESERVED_SPECIMEN	1321637341	SPECIES	Theobroma L.	Theobroma cacao L.	Theobroma cacao L.	7.2698653	80.593833	CC0_1_0	US	Botany	NMNH Extant Biology		618207	C.F. Baker	125	Collector unknown	Baker Econ. Pl. 125	1907-05-30	LK	Central	Kandy		Royal Botanic Garden Peradeniya	Physically seen at herbaria and checked at herbarium	Coordinates previously informed in the label and not altered	SRI LANKA	Central	Kandy	Royal Botanic Garden	locality	country	check_local.2country
PRESERVED_SPECIMEN	1318200684	SPECIES	Theobroma L.	Theobroma cacao L.	Theobroma cacao L.	7.2698653	80.593833	CC0_1_0	US	Botany	NMNH Extant Biology		618208	C.F. Baker	125	Collector unknown	Baker Econ. Pl. 125	1907-05-30	LK	Central	Kandy		Royal Botanic Garden Peradeniya	Physically seen at herbaria and checked at herbarium	Coordinates previously informed in the label and not altered	SRI LANKA	Central	Kandy	Royal Botanic Garden	locality	country	check_local.2country
PRESERVED_SPECIMEN	2626731356	SPECIES	Theobroma L.	Theobroma cacao L.	Theobroma cacao L.	-15.652967	-67.917817	CC0_1_0	WAG	Botany			WAG.1975471	O. Buchtien		Buchtien O	Buchtien, O s.n.	1907-11-01	BO				Charopampa bei Mapiri	Physically seen at herbaria and checked at herbarium	Coordinates previously informed in the label and not altered	BOLIVIA		Charopampa Bei Mapiri	Charopampa Bei Mapiri	country	country	ok_same_resolution
PRESERVED_SPECIMEN	2626723346	SPECIES	Theobroma L.	Theobroma cacao L.	Theobroma cacao L.	-15.652967	-67.917817	CC0_1_0	WAG	Botany			WAG.1975472	O. Buchtien		Buchtien O	Buchtien, O s.n.	1907-11-01	BO				Charopampa bei Mapiri	Physically seen at herbaria and checked at herbarium	Coordinates previously informed in the label and not altered	BOLIVIA		Charopampa Bei Mapiri	Charopampa Bei Mapiri	country	country	ok_same_resolution
PRESERVED_SPECIMEN	2516281611	SPECIES	Theobroma L.	Theobroma cacao L.	Theobroma cacao L.	-15.652967	-67.917817	CC0_1_0	L	Botany			L.2395858	O. Buchtien		Buchtien O	Buchtien, O s.n.	1907-11-01	BO				Region: tropical Charopampa	Physically seen at herbaria and checked at herbarium	Coordinates previously informed in the label and not altered	BOLIVIA		Region	Region	country	country	ok_same_resolution
PRESERVED_SPECIMEN	694272893	SPECIES	Theobroma L.	Theobroma cacao L.	Theobroma cacao L.	-15.652967	-67.917817	CC_BY_4_0	P	P			P06626333	O. Buchtien		Buchtien, O.		1907-11-01	BO					Not seen at herbaria, but image seen online properly	Coordinates previously informed in the label and not altered	BOLIVIA		Charopampa	Charopampa	country	country	ok_same_resolution
PRESERVED_SPECIMEN	1314831811	SPECIES	Herrania Goudot	Herrania nitida (Poepp.) R.E.Schult.	Herrania Goudot			CC_BY_NC_4_0	MG	HERBMG			MG009159	A. Ducke		Ducke, A.	s.n.	1907-12-15	BR	Pará	Pará		Pará	Physically seen at herbaria and checked at herbarium	Coordinates previously informed dubious or ambiguous and could not correct properly	BRAZIL	Para	Para	Para	locality	state	check_local.2state
PRESERVED_SPECIMEN	1265518159	SPECIES	Theobroma L.	Theobroma grandiflorum (Willd. ex Spreng.) K.Schum. in Mart.	Theobroma grandiflorum Schum.	-1.45359	-48.47659	CC_BY_4_0	K	Herbarium			K001213385	C.F. Baker	62	Baker, C.F.	62	1908-06-25	BR			Belém	Collected in the Botanical Garden of the Museu Goeldi	Physically seen at herbaria and checked at herbarium	Coordinates previously informed in the label and not altered	BRAZIL		Belem	Collected In The Botanical Garden Of The Museu Goeldi	country	country	ok_same_resolution
PRESERVED_SPECIMEN	1258381344	SPECIES	Theobroma L.	Theobroma grandiflorum (Willd. ex Spreng.) K.Schum. in Mart.	Theobroma grandiflorum Schum.	-1.45359	-48.47659	CC_BY_4_0	MO	MO	Tropicos	MOBOT	1166915	C.F. Baker	62	Charles F. Baker	Baker 62	1908-06-25	BR	Pará			Collected in the Botanic Garden of the Museu Goeldi at Para	Physically seen at herbaria and checked at herbarium	Coordinates previously informed in the label and not altered	BRAZIL	Para	Collected In The Botanic Garden Of The Museu Goeldi At Para	Collected In The Botanic Garden Of The Museu Goeldi At Para	locality	state	check_local.2state
PRESERVED_SPECIMEN	1930459954	SPECIES	Theobroma L.	Theobroma grandiflorum (Willd. ex Spreng.) K.Schum. in Mart.	Theobroma grandiflorum Schum.	-1.45359	-48.47659	CC0_1_0	NY	NY	Vascular plants		2107777	C.F. Baker	62	C. F. Baker	62	1908-06-25	BR	Pará	Belém		Botanic Garden of the Museu Goeldi	Physically seen at herbaria and checked at herbarium	Coordinates previously informed in the label and not altered	BRAZIL	Para	Belem	Botanic Garden Of The Museu Goeldi	locality	county	check_local.2municip.
PRESERVED_SPECIMEN	1927842585	SPECIES	Theobroma L.	Theobroma grandiflorum (Willd. ex Spreng.) K.Schum. in Mart.	Theobroma grandiflorum Schum.	-1.45359	-48.47659	CC0_1_0	NY	NY	Vascular plants		2107768	C.F. Baker	62	C. F. Baker	62	1908-06-25	BR	Pará	Belém		Botanic Garden of the Museu Goeldi	Physically seen at herbaria and checked at herbarium	Coordinates previously informed in the label and not altered	BRAZIL	Para	Belem	Botanic Garden Of The Museu Goeldi	locality	county	check_local.2municip.
PRESERVED_SPECIMEN	2517031384	SPECIES	Theobroma L.	Theobroma grandiflorum (Willd. ex Spreng.) K.Schum. in Mart.	Theobroma grandiflorum Schum.	-1.45359	-48.47659	CC0_1_0	U	Botany			U.1377833	C.F. Baker	62	Baker CF	Baker, CF 62	1908-06-25	ZZ					Physically seen at herbaria and checked at herbarium	Coordinates previously informed in the label and not altered	BRAZIL				no_info	no_info	ok_same_resolution
PRESERVED_SPECIMEN	1320382314	SPECIES	Theobroma L.	Theobroma grandiflorum (Willd. ex Spreng.) K.Schum. in Mart.	Theobroma grandiflorum Schum.	-1.45359	-48.47659	CC0_1_0	US	Botany	NMNH Extant Biology		618129	C.F. Baker	62	C. F. Baker	62	1908-06-25	BR	Pará			Botanic Garden of the Museu Goeldi at Pará	Physically seen at herbaria and checked at herbarium	Coordinates previously informed in the label and not altered	BRAZIL	Para	Botanic Garden Of The Museu Goeldi	Botanic Garden Of The Museu Goeldi	locality	state	check_local.2state
PRESERVED_SPECIMEN	1319101693	SPECIES	Theobroma L.	Theobroma grandiflorum (Willd. ex Spreng.) K.Schum. in Mart.	Theobroma grandiflorum Schum.	-1.45359	-48.47659	CC0_1_0	US	Botany	NMNH Extant Biology		618130	C.F. Baker	62	C. F. Baker	Baker Econ. Pl. 62	1908-06-25	BR	Pará			Botanic Garden of the Museu Goeldi at Pará	Physically seen at herbaria and checked at herbarium	Coordinates previously informed in the label and not altered	BRAZIL	Para	Botanic Garden Of The Museu Goeldi	Botanic Garden Of The Museu Goeldi	locality	state	check_local.2state
PRESERVED_SPECIMEN	694611468	SPECIES	Theobroma L.	Theobroma grandiflorum (Willd. ex Spreng.) K.Schum. in Mart.	Theobroma grandiflorum Schum.			CC_BY_4_0	P	P			P06626317	C.F. Baker		Baker, C.F.		1908-06-25	BR	Pará				Not seen at herbaria, but image seen online properly	Coordinates previously informed dubious or ambiguous and could not correct properly	BRAZIL	Para			stateProvince	state	ok_same_resolution
PRESERVED_SPECIMEN	2516408776	SPECIES	Theobroma L.	Theobroma grandiflorum (Willd. ex Spreng.) K.Schum. in Mart.	Theobroma grandiflorum Schum.			CC0_1_0	L	Botany			L.2395821	C.F. Baker	421	Baker CF	Baker, CF 421	1908-07-01	BR				Plants of The Amazon Vicinity of Para	Physically seen at herbaria and checked at herbarium	Coordinates previously informed dubious or ambiguous and could not correct properly	BRAZIL		Plants Of The Amazon	Plants Of The Amazon	country	country	ok_same_resolution
PRESERVED_SPECIMEN	2517012408	SPECIES	Theobroma L.	Theobroma grandiflorum (Willd. ex Spreng.) K.Schum. in Mart.	Theobroma grandiflorum Schum.			CC0_1_0	U	Botany			U.1382308	C.F. Baker	421	Baker CF	Baker, CF 421	1908-07-01	BR				Plants of The Amazon Vicinity of Para	Not seen at herbaria, but image seen online properly	Coordinates previously informed dubious or ambiguous and could not correct properly	BRAZIL		Plants Of The Amazon	Plants Of The Amazon	country	country	ok_same_resolution
PRESERVED_SPECIMEN	2517466046	SPECIES	Theobroma L.	Theobroma cacao L.	Theobroma cacao L.	-1.4521837	-48.4771908	CC0_1_0	U	Botany			U.1377831	C.F. Baker	63	Baker CF	Baker, CF 63	1908-07-01	ZZ					Physically seen at herbaria and checked at herbarium	Coordinates previously informed in the label and not altered	BRAZIL				no_info	no_info	ok_same_resolution
PRESERVED_SPECIMEN	694272801	SPECIES	Theobroma L.	Theobroma cacao L.	Theobroma cacao L.	-1.4521837	-48.4771908	CC_BY_4_0	P	P			P06626281	C.F. Baker		Baker, O.F.		1908-07-01	BR	Pará	Belém			Not seen at herbaria, but image seen online properly	Coordinates previously informed in the label and not altered	BRAZIL	Para	Belem	Botanical Garden Of The Museu Goeldii	locality	county	check_local.2municip.
PRESERVED_SPECIMEN	1424167278	SPECIES	Theobroma L.	Theobroma speciosum Willd. ex Spreng.	Theobroma speciosum Willd. ex Spreng.			CC_BY_4_0	RB	RB	RB - Rio de Janeiro Botanical Garden Herbarium Collection		RB00433999	J.E. Huber	1567	J. Huber	1567	1908-12-21	PE			Peru	Rio Ucayali	Physically seen at herbaria and checked at herbarium	Coordinates previously informed dubious or ambiguous and could not correct properly	PERU		Peru	Rio Ucayali	country	country	ok_same_resolution
PRESERVED_SPECIMEN	2514384894	SPECIES	Theobroma L.	Theobroma cacao L.	Theobroma cacao L.			CC0_1_0	L	Botany			L.2395854	G. Kleindorp		Kleindorp G	Kleindorp, G s.n.	1908-12-30	ZZ					Physically seen at herbaria and checked at herbarium	Coordinates previously informed dubious or ambiguous and could not correct properly	UNDEFINED				no_info	no_info	ok_same_resolution
PRESERVED_SPECIMEN	1314831985	SPECIES	Herrania Goudot	Herrania nitida (Poepp.) R.E.Schult.	Herrania atrorubens Huber	-0.170400608	-55.67495314	CC_BY_NC_4_0	MG	HERBMG			MG010204	A. Ducke		Ducke, A.	s.n.	1909-03-06	BR	Pará	Óbidos		Óbidos	Physically seen at herbaria and checked at herbarium	Georeferencing corrected accordingly	BRAZIL	Para	Obidos	Obidos	locality	county	check_local.2municip.
PRESERVED_SPECIMEN	2517170052	SPECIES	Theobroma L.	Theobroma cacao L.	Theobroma cacao L.			CC0_1_0	U	Botany			U.1377822			Collecteur Indigène	Collecteur Indigène s.n.	1910-01-01	ZZ					Physically seen at herbaria and checked at herbarium	Coordinates previously informed dubious or ambiguous and could not correct properly	UNDEFINED				no_info	no_info	ok_same_resolution
PRESERVED_SPECIMEN	1322815080	SPECIES	Theobroma L.	Theobroma cacao L.	Theobroma cacao L.	22.670445	-79.8716837	CC0_1_0	US	Botany	NMNH Extant Biology		697494	J.A. Shafer	3428	J. A. Shafer	3428	1910-01-02	CU	Holguín / Santiago de Cuba			Lebiba Bay to El Purio In the former Oriente Province	Physically seen at herbaria and checked at herbarium	Coordinates previously informed in the label and not altered	CUBA	Holguin / Santiago De Cuba	Lebiba Bay To El Purio	Lebiba Bay To El Purio	locality	country	check_local.2country
PRESERVED_SPECIMEN	2515403496	SPECIES	Theobroma L.	Theobroma bicolor Humb. & Bonpl.	Theobroma bicolor Humb. & Bonpl.	5.8486	-55.3175	CC0_1_0	U	Botany			U.1377820	F.A. Stockdale		Stockdale FA	Stockdale, FA s.n.	1910-06-01	ZZ					Not seen at herbaria, but image seen online properly	Coordinates previously informed in the label and not altered	SURINAME				no_info	no_info	ok_same_resolution
PRESERVED_SPECIMEN	2515348860	SPECIES	Theobroma L.	Theobroma bicolor Humb. & Bonpl.	Theobroma bicolor Humb. & Bonpl.	5.8486	-55.3175	CC0_1_0	U	Botany			U.1377819	F.A. Stockdale		Stockdale FA	Stockdale, FA s.n.	1910-06-01	ZZ					Physically seen at herbaria and checked at herbarium	Coordinates previously informed in the label and not altered	SURINAME				no_info	no_info	ok_same_resolution
PRESERVED_SPECIMEN	2517340721	SPECIES	Herrania Goudot	Herrania kanukuensis R.E.Schult.	Herrania kanukuensis R.E.Schult.			CC0_1_0	U	Botany			U 0201460	J.F. Hulk	26	Hulk JF	Hulk, JF 26	1910-12-27	SR	Nickerie			Fluv Corantijn	Not seen at herbaria, but image seen online properly	Coordinates previously informed dubious or ambiguous and could not correct properly	SURINAME	Nickerie	Fluv	Fluv	locality	state	check_local.2state
PRESERVED_SPECIMEN	2513307939	SPECIES	Theobroma L.	Theobroma cacao L.	Theobroma cacao L.			CC0_1_0	L	Botany			L 0799260			Koloniaal Landbouw Museum Deventer	Koloniaal Landbouw Museum Deventer s.n.	1911-01-01	ZZ					Not seen at herbaria, but image seen online properly	Coordinates previously informed dubious or ambiguous and could not correct properly	UNDEFINED				no_info	no_info	ok_same_resolution
PRESERVED_SPECIMEN	1930238438	SPECIES	Herrania Goudot	Herrania purpurea (Pittier) R.E.Schult.	Theobroma purpureum Pittier			CC0_1_0	NY	NY	Vascular plants		222432	H.F. Pittier	2574	H. F. Pittier	2574	1911-01-26	PA				Canal Zone: Around El Paraiso	Not seen at herbaria, but image seen online properly	Coordinates previously informed dubious or ambiguous and could not correct properly	PANAMA		Canal Zone	Canal Zone	country	country	ok_same_resolution
PRESERVED_SPECIMEN	1320882939	SPECIES	Herrania Goudot	Herrania purpurea (Pittier) R.E.Schult.	Theobroma purpureum Pittier			CC0_1_0	US	Botany	NMNH Extant Biology		676733	H.F. Pittier	2574	H. F. Pittier	2574	1911-01-26	PA				Around El Paraiso Canal Zone	Physically seen at herbaria and checked at herbarium	Coordinates previously informed dubious or ambiguous and could not correct properly	PANAMA		Around El Paraiso	Around El Paraiso	country	country	ok_same_resolution
PRESERVED_SPECIMEN	1319914839	SPECIES	Herrania Goudot	Herrania purpurea (Pittier) R.E.Schult.	Theobroma purpureum Pittier			CC0_1_0	US	Botany	NMNH Extant Biology		676732	H.F. Pittier	2574	H. F. Pittier	2574	1911-01-26	PA				Around El Paraiso Canal Zone	Physically seen at herbaria and checked at herbarium	Coordinates previously informed dubious or ambiguous and could not correct properly	PANAMA		Around El Paraiso	Around El Paraiso	country	country	ok_same_resolution
PRESERVED_SPECIMEN	1318747169	SPECIES	Herrania Goudot	Herrania purpurea (Pittier) R.E.Schult.	Theobroma purpureum Pittier			CC0_1_0	US	Botany	NMNH Extant Biology		676734	H.F. Pittier	2574	H. F. Pittier	2574	1911-01-26	PA				Around El Paraiso Canal Zone	Physically seen at herbaria and checked at herbarium	Coordinates previously informed dubious or ambiguous and could not correct properly	PANAMA		Around El Paraiso	Around El Paraiso	country	country	ok_same_resolution
PRESERVED_SPECIMEN	1320325069	SPECIES	Herrania Goudot	Herrania purpurea (Pittier) R.E.Schult.	Herrania purpurea (Pittier) R.E.Schult.			CC0_1_0	US	Botany	NMNH Extant Biology		675216	W.R. Maxon	4835	W. R. Maxon	4835	1911-02-14	PA				along the Rio Indio del Gatun	Physically seen at herbaria and checked at herbarium	Coordinates previously informed dubious or ambiguous and could not correct properly	PANAMA		Along The Rio Indio Del Gatun	Along The Rio Indio Del Gatun	country	country	ok_same_resolution
PRESERVED_SPECIMEN	1320277009	SPECIES	Herrania Goudot	Herrania purpurea (Pittier) R.E.Schult.	Herrania purpurea (Pittier) R.E.Schult.			CC0_1_0	US	Botany	NMNH Extant Biology		675217	W.R. Maxon	4835	W. R. Maxon	4835	1911-02-14	PA				Along the Rio Indio de Gatun	Physically seen at herbaria and checked at herbarium	Coordinates previously informed dubious or ambiguous and could not correct properly	PANAMA		Along The Rio Indio De Gatun	Along The Rio Indio De Gatun	country	country	ok_same_resolution
PRESERVED_SPECIMEN	1257771867	SPECIES	Theobroma L.	Theobroma glaucum H.Karst.	Theobroma bernoullii Pittier			CC_BY_4_0	MO	MO	Tropicos	MOBOT	100424366	H.F. Pittier	4105	Henri Pittier	Pittier 4105	1911-08-04	PA	Colón			Loma de la Gloria near Fató (Nombre de Dios) In forests	Voucher not seen online, but image of one or more of its duplicates seen	Coordinates previously informed dubious or ambiguous and could not correct properly	PANAMA	Colon	Loma De La Gloria	Loma De La Gloria	locality	state	check_local.2state
PRESERVED_SPECIMEN	1321903104	SPECIES	Theobroma L.	Theobroma glaucum H.Karst.	Theobroma bernouillii Pittier	8.5714	-79.9106	CC0_1_0	US	Botany	NMNH Extant Biology		679202	H.F. Pittier	4105	H. F. Pittier	4105	1911-08-04	PA	Colón			Loma de La Gloria near Fato	Physically seen at herbaria and checked at herbarium	Coordinates previously informed in the label and not altered	PANAMA	Colon	Loma De La Gloria	Loma De La Gloria	locality	state	check_local.2state
PRESERVED_SPECIMEN	1320619277	SPECIES	Herrania Goudot	Herrania purpurea (Pittier) R.E.Schult.	Herrania purpurea (Pittier) R.E.Schult.			CC0_1_0	US	Botany	NMNH Extant Biology		716181	E.A. Goldman	1974	E. A. Goldman	1974	1912-06-13	PA	Panama			Vicinity of Cana	Physically seen at herbaria and checked at herbarium	Coordinates previously informed dubious or ambiguous and could not correct properly	PANAMA	Panama	Vicinity Of Cana	Vicinity Of Cana	locality	state	check_local.2state
PRESERVED_SPECIMEN	1319574679	SPECIES	Herrania Goudot	Herrania purpurea (Pittier) R.E.Schult.	Herrania purpurea (Pittier) R.E.Schult.			CC0_1_0	US	Botany	NMNH Extant Biology		716182	E.A. Goldman	1974	E. A. Goldman	1974	1912-06-13	PA	Panama			Vicinity of Cana	Physically seen at herbaria and checked at herbarium	Coordinates previously informed dubious or ambiguous and could not correct properly	PANAMA	Panama	Vicinity Of Cana	Vicinity Of Cana	locality	state	check_local.2state
PRESERVED_SPECIMEN	1314832230	SPECIES	Theobroma L.	Theobroma cacao L.	Theobroma cacao L.			CC_BY_NC_4_0	MG	HERBMG			MG012148	A. Ducke	12148	Ducke, A.	12148	1912-08-04	BR	Pará	Pará		Rio Branco de Óbidos Cacolinho	Physically seen at herbaria and checked at herbarium	Coordinates previously informed dubious or ambiguous and could not correct properly	BRAZIL	Para	Para	Rio Branco De Obidos	locality	state	check_local.2state
PRESERVED_SPECIMEN	1314832237	SPECIES	Theobroma L.	Theobroma sylvestre Mart.	Theobroma sylvestre Mart.	-2.625919383	-60.25962801	CC_BY_NC_4_0	MG	HERBMG			MG012187	A. Ducke		Ducke, A.	s.n.	1912-10-14	BR	Amazonas	Manaus		Manaus	Physically seen at herbaria and checked at herbarium	Georeferencing corrected accordingly	BRAZIL	Amazonas	Manaus	Manaus	locality	county	check_local.2municip.
PRESERVED_SPECIMEN	1314832255	SPECIES	Theobroma L.	Theobroma sylvestre Mart.	Theobroma speciosum Willd. ex Spreng.	-4.437225836	-64.12471085	CC_BY_NC_4_0	MG	HERBMG			MG012209	A. Ducke	12209	Ducke, A.	12209	1912-10-30	BR	Amazonas	Coari		Coari	Physically seen at herbaria and checked at herbarium	Georeferencing corrected accordingly	BRAZIL	Amazonas	Coari	Coari	locality	county	check_local.2municip.
PRESERVED_SPECIMEN	1314832298	SPECIES	Herrania Goudot	Herrania nitida (Poepp.) R.E.Schult.	Herrania atrorubens Huber			CC_BY_NC_4_0	MG	HERBMG			MG012444	E. Snethlage		Snethlage, E.	s.n.	1912-12-16	BR	Pará	Pará		Pará	Physically seen at herbaria and checked at herbarium	Coordinates previously informed dubious or ambiguous and could not correct properly	BRAZIL	Para	Para	Para	locality	state	check_local.2state
PRESERVED_SPECIMEN	1424166716	SPECIES	Herrania Goudot	Herrania nitida (Poepp.) R.E.Schult.	Herrania nitida (Poepp.) R.E.Schult.			CC_BY_4_0	RB	RB	RB - Rio de Janeiro Botanical Garden Herbarium Collection		RB00433438	E. Snethlage		E.Snethlage		1912-12-16	BR			Brasil	Rio Jary - Pará	Physically seen at herbaria and checked at herbarium	Coordinates previously informed dubious or ambiguous and could not correct properly	BRAZIL		Brasil	Rio Jary - Para	country	country	ok_same_resolution
PRESERVED_SPECIMEN	2514292924	SPECIES	Theobroma L.	Theobroma cacao L.	Theobroma cacao L.	11.0379694	119.5513689	CC0_1_0	L	Botany			L.2395897	E.D. Merrill	579	Merrill ED	Merrill, ED 579	1913-05-01	PH				Illustrative specimen from Silanga Palawan	Physically seen at herbaria and checked at herbarium	Coordinates previously informed in the label and not altered	PHILIPPINES		Illustrative Specimen From Silanga	Illustrative Specimen From Silanga	country	country	ok_same_resolution
PRESERVED_SPECIMEN	1321861117	SPECIES	Theobroma L.	Theobroma cacao L.	Theobroma cacao L.	11.0379694	119.5513689	CC0_1_0	US	Botany	NMNH Extant Biology		904256	E.D. Merrill	579	E. D. Merrill	Sp. Blancoan. 0579	1913-05-30	PH	Palawan			Silanga	Physically seen at herbaria and checked at herbarium	Coordinates previously informed in the label and not altered	PHILIPPINES	Palawan	Silanga	Silanga	locality	country	check_local.2country
PRESERVED_SPECIMEN	1314832610	SPECIES	Theobroma L.	Theobroma subincanum Mart.	Theobroma subincanum Mart.			CC_BY_NC_4_0	MG	HERBMG			MG014925	A. Ducke		Ducke, A.	s.n.	1913-10-07	BR	Brasil	Brasil		Brasil	Physically seen at herbaria and checked at herbarium	Coordinates previously informed dubious or ambiguous and could not correct properly	BRAZIL				locality	country	check_local.2country
PRESERVED_SPECIMEN	2516191293	SPECIES	Theobroma L.	Theobroma cacao L.	Theobroma cacao L.			CC0_1_0	WAG	Botany			WAG.1887618	J.W. Moll	10869	Moll JW	Moll, JW 10869	1913-10-09	ZZ					Not seen at herbaria, but image seen online properly	Coordinates previously informed dubious or ambiguous and could not correct properly	UNDEFINED				no_info	no_info	ok_same_resolution
PRESERVED_SPECIMEN	1840440122	SPECIES	Theobroma L.	Theobroma cacao L.	Theobroma cacao L.			CC_BY_4_0	BR		Meise Botanic Garden Herbarium		BR0000019955049	J. Bequaert	1027	Bequaert J.	1027	1913-10-29	CD					Not seen at herbaria, but image seen online properly	Coordinates previously informed dubious or ambiguous and could not correct properly	DEMOCRATIC REPUBLIC CONGO				country	country	ok_same_resolution
PRESERVED_SPECIMEN	1840440080	SPECIES	Theobroma L.	Theobroma cacao L.	Theobroma cacao L.			CC_BY_4_0	BR		Meise Botanic Garden Herbarium		BR0000019955025	J. Bequaert	1026	Bequaert J.	1026	1913-10-29	CD					Not seen at herbaria, but image seen online properly	Coordinates previously informed dubious or ambiguous and could not correct properly	DEMOCRATIC REPUBLIC CONGO				country	country	ok_same_resolution
PRESERVED_SPECIMEN	1258380834	SPECIES	Theobroma L.	Theobroma cacao L.	Theobroma cacao L.			CC_BY_4_0	MO	MO	Tropicos	MOBOT	1166446	W.E. Broadway	4827	W.E. Broadway	Broadway 4827	1914-04-27	TT	Tobago			Scarboroughs; cultivated	Physically seen at herbaria and checked at herbarium	Coordinates previously informed dubious or ambiguous and could not correct properly	TRINIDAD TOBAGO	Tobago	Scarboroughs	Scarboroughs	locality	state	check_local.2state
PRESERVED_SPECIMEN	1319747575	SPECIES	Theobroma L.	Theobroma cacao L.	Theobroma cacao L.			CC0_1_0	US	Botany	NMNH Extant Biology		759669	W.E. Broadway	4827	W. E. Broadway	4827	1914-04-27	TT				Scarborough	Physically seen at herbaria and checked at herbarium	Coordinates previously informed dubious or ambiguous and could not correct properly	TRINIDAD TOBAGO		Scarborough	Scarborough	country	country	ok_same_resolution
PRESERVED_SPECIMEN	1321007444	SPECIES	Theobroma L.	Theobroma bicolor Humb. & Bonpl.	Theobroma bicolor Humb. & Bonpl.			CC0_1_0	US	Botany	NMNH Extant Biology		862202	O.F. Cook	50	O. F. Cook & C. Doyle	50	1914-05-09	GT	Alta Verapaz			Cacao plantation at Cacao; Trece Aguas	Physically seen at herbaria and checked at herbarium	Coordinates previously informed dubious or ambiguous and could not correct properly	GUATEMALA	Alta Verapaz	Cacao Plantation At Cacao	Cacao Plantation At Cacao	locality	state	check_local.2state
PRESERVED_SPECIMEN	1320252108	SPECIES	Theobroma L.	Theobroma bicolor Humb. & Bonpl.	Theobroma bicolor Humb. & Bonpl.			CC0_1_0	US	Botany	NMNH Extant Biology		862204	O.F. Cook	50	O. F. Cook & C. Doyle	50	1914-05-09	GT	Alta Verapaz			Cacao plantation at Cacao; Trece Aguas	Physically seen at herbaria and checked at herbarium	Coordinates previously informed dubious or ambiguous and could not correct properly	GUATEMALA	Alta Verapaz	Cacao Plantation At Cacao	Cacao Plantation At Cacao	locality	state	check_local.2state
PRESERVED_SPECIMEN	1319926633	SPECIES	Theobroma L.	Theobroma bicolor Humb. & Bonpl.	Theobroma bicolor Humb. & Bonpl.			CC0_1_0	US	Botany	NMNH Extant Biology		862203	O.F. Cook	50	O. F. Cook & C. Doyle	50	1914-05-09	GT	Alta Verapaz			Cacao plantation at Cacao; Trece Aguas	Physically seen at herbaria and checked at herbarium	Coordinates previously informed dubious or ambiguous and could not correct properly	GUATEMALA	Alta Verapaz	Cacao Plantation At Cacao	Cacao Plantation At Cacao	locality	state	check_local.2state
PRESERVED_SPECIMEN	1318807408	SPECIES	Theobroma L.	Theobroma bicolor Humb. & Bonpl.	Theobroma bicolor Humb. & Bonpl.			CC0_1_0	US	Botany	NMNH Extant Biology		862205	O.F. Cook	50	O. F. Cook & C. Doyle	50	1914-05-09	GT	Alta Verapaz			Cacao plantation at Cacao; Trece Aguas	Physically seen at herbaria and checked at herbarium	Coordinates previously informed dubious or ambiguous and could not correct properly	GUATEMALA	Alta Verapaz	Cacao Plantation At Cacao	Cacao Plantation At Cacao	locality	state	check_local.2state
PRESERVED_SPECIMEN	1319430070	SPECIES	Theobroma L.	Theobroma cacao L.	Theobroma cacao L.			CC0_1_0	US	Botany	NMNH Extant Biology		862211	O.F. Cook	53	O. F. Cook & C. Doyle	53	1914-05-10	GT	Alta Verapaz			Cacao Trece Aguas	Physically seen at herbaria and checked at herbarium	Coordinates previously informed dubious or ambiguous and could not correct properly	GUATEMALA	Alta Verapaz	Cacao	Cacao	locality	state	check_local.2state
PRESERVED_SPECIMEN	1319908292	SPECIES	Theobroma L.	Theobroma cacao L.	Theobroma cacao L.			CC0_1_0	US	Botany	NMNH Extant Biology		862208	O.F. Cook	53a	O. F. Cook & C. Doyle	53a	1914-05-10	GT	Alta Verapaz			Near Cacao; Trece Aguas	Physically seen at herbaria and checked at herbarium	Coordinates previously informed dubious or ambiguous and could not correct properly	GUATEMALA	Alta Verapaz	Near Cacao	Near Cacao	locality	state	check_local.2state
PRESERVED_SPECIMEN	1317892287	SPECIES	Theobroma L.	Theobroma cacao L.	Theobroma cacao L.			CC0_1_0	US	Botany	NMNH Extant Biology		862209	O.F. Cook	53b	O. F. Cook & C. Doyle	53b	1914-05-10	GT	Alta Verapaz			Cacao Trece Aguas	Physically seen at herbaria and checked at herbarium	Coordinates previously informed dubious or ambiguous and could not correct properly	GUATEMALA	Alta Verapaz	Cacao	Cacao	locality	state	check_local.2state
PRESERVED_SPECIMEN	1318651325	SPECIES	Theobroma L.	Theobroma cacao L.	Theobroma cacao L.			CC0_1_0	US	Botany	NMNH Extant Biology		862210	O.F. Cook	53c	O. F. Cook & C. Doyle	53c	1914-05-10	GT	Alta Verapaz			Cacao Trece Aguas	Physically seen at herbaria and checked at herbarium	Coordinates previously informed dubious or ambiguous and could not correct properly	GUATEMALA	Alta Verapaz	Cacao	Cacao	locality	state	check_local.2state
PRESERVED_SPECIMEN	1318726861	SPECIES	Theobroma L.	Theobroma bicolor Humb. & Bonpl.	Theobroma bicolor Humb. & Bonpl.			CC0_1_0	US	Botany	NMNH Extant Biology		3274269	G. Davidson		G. Davidson	s.n.	1914-05-10	GT				Cacao	Physically seen at herbaria and checked at herbarium	Coordinates previously informed dubious or ambiguous and could not correct properly	GUATEMALA		Cacao	Cacao	country	country	ok_same_resolution
PRESERVED_SPECIMEN	1929356119	SPECIES	Theobroma L.	Theobroma cacao L.	Theobroma cacao L.			CC0_1_0	NY	NY	Vascular plants		1660882	E.L. Ekman	3017	E. L. Ekman	3017	1914-10-04	CU				Oriente: Bayate cult	Physically seen at herbaria and checked at herbarium	Coordinates previously informed dubious or ambiguous and could not correct properly	CUBA		Oriente	Oriente	country	country	ok_same_resolution
PRESERVED_SPECIMEN	1321550314	SPECIES	Theobroma L.	Theobroma bicolor Humb. & Bonpl.	Theobroma bicolor Humb. & Bonpl.			CC0_1_0	US	Botany	NMNH Extant Biology		717060	H.F. Pittier	6883	H. F. Pittier	6883	1914-12-02	PA				Cano Quebrada	Physically seen at herbaria and checked at herbarium	Coordinates previously informed dubious or ambiguous and could not correct properly	PANAMA		Cano Quebrada	Cano Quebrada	country	country	ok_same_resolution
PRESERVED_SPECIMEN	1322280987	SPECIES	Theobroma L.	Theobroma cacao L.	Theobroma cacao L.	-12.8877915	-72.7333604	CC0_1_0	US	Botany	NMNH Extant Biology		604848	O.F. Cook	1668	O. F. Cook & G. B. Gilbert	1668	1915-07-06	PE				Santa Ana	Physically seen at herbaria and checked at herbarium	Coordinates previously informed in the label and not altered	PERU		Santa Ana	Santa Ana	country	country	ok_same_resolution
PRESERVED_SPECIMEN	1322117984	SPECIES	Theobroma L.	Theobroma cacao L.	Theobroma cacao L.	-12.8877915	-72.7333604	CC0_1_0	US	Botany	NMNH Extant Biology		604846	O.F. Cook	1668	O. F. Cook & G. B. Gilbert	1668	1915-07-06	PE				Santa Ana	Physically seen at herbaria and checked at herbarium	Coordinates previously informed in the label and not altered	PERU		Santa Ana	Santa Ana	country	country	ok_same_resolution
PRESERVED_SPECIMEN	1318861163	SPECIES	Theobroma L.	Theobroma cacao L.	Theobroma cacao L.	-12.8877915	-72.7333604	CC0_1_0	US	Botany	NMNH Extant Biology		604845	O.F. Cook	1668	O. F. Cook & G. B. Gilbert	1668	1915-07-06	PE				Santa Ana	Physically seen at herbaria and checked at herbarium	Coordinates previously informed in the label and not altered	PERU		Santa Ana	Santa Ana	country	country	ok_same_resolution
PRESERVED_SPECIMEN	1318658012	SPECIES	Theobroma L.	Theobroma cacao L.	Theobroma cacao L.	-12.8877915	-72.7333604	CC0_1_0	US	Botany	NMNH Extant Biology		604849	O.F. Cook	1668	O. F. Cook & G. B. Gilbert	1668	1915-07-06	PE				Santa Ana Group B	Physically seen at herbaria and checked at herbarium	Coordinates previously informed in the label and not altered	PERU		Santa Ana	Santa Ana	country	country	ok_same_resolution
PRESERVED_SPECIMEN	1318285834	SPECIES	Theobroma L.	Theobroma cacao L.	Theobroma cacao L.	-12.8877915	-72.7333604	CC0_1_0	US	Botany	NMNH Extant Biology		604847	O.F. Cook	1668	O. F. Cook & G. B. Gilbert	1668	1915-07-06	PE				Santa Ana	Physically seen at herbaria and checked at herbarium	Coordinates previously informed in the label and not altered	PERU		Santa Ana	Santa Ana	country	country	ok_same_resolution
PRESERVED_SPECIMEN	1321829683	SPECIES	Theobroma L.	Theobroma cacao L.	Theobroma cacao L.			CC0_1_0	US	Botany	NMNH Extant Biology		604867	O.F. Cook	1685	O. F. Cook & G. B. Gilbert	1685	1915-07-07	PE				Santa Ana	Physically seen at herbaria and checked at herbarium	Coordinates previously informed dubious or ambiguous and could not correct properly	PERU		Santa Ana	Santa Ana	country	country	ok_same_resolution
PRESERVED_SPECIMEN	1318498627	SPECIES	Theobroma L.	Theobroma cacao L.	Theobroma cacao L.			CC0_1_0	US	Botany	NMNH Extant Biology		704546	H.M. Curran	122	H. M. Curran	122	1915-10-01	BR	Bahia			Río Grongogy Basin plantation of Col M Couros	Physically seen at herbaria and checked at herbarium	Coordinates previously informed dubious or ambiguous and could not correct properly	BRAZIL	Bahia	Rio Grongogy Basin	Rio Grongogy Basin	locality	state	check_local.2state
PRESERVED_SPECIMEN	1320737971	SPECIES	Theobroma L.	Theobroma cacao L.	Theobroma cacao L.			CC0_1_0	US	Botany	NMNH Extant Biology		704547	H.M. Curran	123	H. M. Curran	123	1915-10-01	BR	Bahia			Río Grongogy Basin plantation of Col M Couros	Physically seen at herbaria and checked at herbarium	Coordinates previously informed dubious or ambiguous and could not correct properly	BRAZIL	Bahia	Rio Grongogy Basin	Rio Grongogy Basin	locality	state	check_local.2state
PRESERVED_SPECIMEN	1424167264	SPECIES	Theobroma L.	Theobroma grandiflorum (Willd. ex Spreng.) K.Schum. in Mart.	Theobroma grandiflorum Schum.	-22.9679	-43.2231	CC_BY_4_0	RB	RB	RB - Rio de Janeiro Botanical Garden Herbarium Collection		RB00433937	D. Constantino	7781	Dionisio Constantino		1915-12-13	BR	Rio de Janeiro		Rio de Janeiro	Jardim Botanico	Physically seen at herbaria and checked at herbarium	Coordinates previously informed in the label and not altered	BRAZIL	Rio De Janeiro	Rio De Janeiro	Jardim Botanico	locality	locality	ok_same_resolution
PRESERVED_SPECIMEN	1318197137	SPECIES	Theobroma L.	Theobroma cacao L.	Theobroma cacao L.			CC0_1_0	US	Botany	NMNH Extant Biology		1475035	J. Stevenson	3631	J. Stevenson	3631	1916-01-04	PR				Puerto Viejo	Physically seen at herbaria and checked at herbarium	Coordinates previously informed dubious or ambiguous and could not correct properly	PUERTO RICO		Puerto Viejo	Puerto Viejo	country	country	ok_same_resolution
PRESERVED_SPECIMEN	2515619344	SPECIES	Herrania Goudot	Herrania kanukuensis R.E.Schult.	Herrania kanukuensis R.E.Schult.			CC0_1_0	U	Botany			U 0287303	J.W. Gonggrijp	2111	Gonggrijp JW	Gonggrijp, JW BW(Sur.) 2111	1916-06-20	SR					Not seen at herbaria, but image seen online properly	Coordinates previously informed dubious or ambiguous and could not correct properly	SURINAME				country	country	ok_same_resolution
PRESERVED_SPECIMEN	2515610156	SPECIES	Herrania Goudot	Herrania kanukuensis R.E.Schult.	Herrania kanukuensis R.E.Schult.			CC0_1_0	U	Botany			U.1375778	J.W. Gonggrijp	2111	Gonggrijp JW	Gonggrijp, JW BW(Sur.) 2111	1916-06-20	SR					Physically seen at herbaria and checked at herbarium	Coordinates previously informed dubious or ambiguous and could not correct properly	SURINAME				country	country	ok_same_resolution
PRESERVED_SPECIMEN	2515556879	SPECIES	Herrania Goudot	Herrania kanukuensis R.E.Schult.	Herrania kanukuensis R.E.Schult.			CC0_1_0	U	Botany			U.1375779	J.W. Gonggrijp	2111	Gonggrijp JW	Gonggrijp, JW BW(Sur.) 2111	1916-06-20	SR					Physically seen at herbaria and checked at herbarium	Coordinates previously informed dubious or ambiguous and could not correct properly	SURINAME				country	country	ok_same_resolution
PRESERVED_SPECIMEN	1424167217	SPECIES	Theobroma L.	Theobroma grandiflorum (Willd. ex Spreng.) K.Schum. in Mart.	Theobroma grandiflorum Schum.			CC_BY_4_0	RB	RB	RB - Rio de Janeiro Botanical Garden Herbarium Collection		RB00433926	A. Ducke		A.Ducke	16458	1916-09-05	BR	Pará		Pará	Mangabal Matta dos morros do Mangabal médio Tapajóz	Physically seen at herbaria and checked at herbarium	Coordinates previously informed dubious or ambiguous and could not correct properly	BRAZIL	Para	Para	Mangabal	locality	state	check_local.2state
PRESERVED_SPECIMEN	1314832786	SPECIES	Theobroma L.	Theobroma subincanum Mart.	Theobroma subincanum Mart.			CC_BY_NC_4_0	MG	HERBMG			MG016464	A. Ducke		Ducke, A.	s.n.	1916-09-06	BR	Pará	Pará		Rio Tapajós	Physically seen at herbaria and checked at herbarium	Coordinates previously informed dubious or ambiguous and could not correct properly	BRAZIL	Para	Para	Rio Tapajos	locality	state	check_local.2state
PRESERVED_SPECIMEN	1424167141	SPECIES	Theobroma L.	Theobroma subincanum Mart.	Theobroma guianensis (Aubl.) J.G.Gmel.			CC_BY_4_0	RB	RB	RB - Rio de Janeiro Botanical Garden Herbarium Collection		RB00433911	A. Ducke		A.Ducke	16464	1916-09-06	BR	Pará		Pará	Mangabal Medio Tapajoz cachoeira do Mangabal	Physically seen at herbaria and checked at herbarium	Coordinates previously informed dubious or ambiguous and could not correct properly	BRAZIL	Para	Para	Mangabal	locality	state	check_local.2state
PRESERVED_SPECIMEN	1424167239	SPECIES	Theobroma L.	Theobroma microcarpum Mart.	Theobroma microcarpum Mart.	-1.240743738	-48.45940304	CC_BY_4_0	RB	RB	RB - Rio de Janeiro Botanical Garden Herbarium Collection		RB00433919	A. Ducke		A. Ducke	16466	1916-09-07	BR	Paraná		Jaguariaíva	Médio Tapajoz: arredores de Cahoeira do Managabal	Physically seen at herbaria and checked at herbarium	Coordinates previously informed in the label and not altered	BRAZIL	Parana	Jaguariaiva	Medio Tapajoz	locality	county	check_local.2municip.
PRESERVED_SPECIMEN	1320185248	SPECIES	Theobroma L.	Theobroma microcarpum Mart.	Theobroma microcarpum Mart.	-1.240743738	-48.45940304	CC0_1_0	US	Botany	NMNH Extant Biology		1040907	A. Ducke		A. Ducke	Musei Goeldi 16466	1916-09-07	BR	Pará			Moyen Tapajoz rapides du Mangabal	Physically seen at herbaria and checked at herbarium	Coordinates previously informed in the label and not altered	BRAZIL	Para	Moyen Tapajoz	Moyen Tapajoz	locality	state	check_local.2state
PRESERVED_SPECIMEN	2517031361	SPECIES	Herrania Goudot	Herrania kanukuensis R.E.Schult.	Herrania kanukuensis R.E.Schult.			CC0_1_0	U	Botany			U.1375783	G. Stahel	3015	Stahel G; Gonggrijp JW	Stahel, G; Gonggrijp, JW 3015	1916-10-22	SR				Fluv Corantijn Kauriekreek	Physically seen at herbaria and checked at herbarium	Coordinates previously informed dubious or ambiguous and could not correct properly	SURINAME		Fluv	Fluv	country	country	ok_same_resolution
PRESERVED_SPECIMEN	2515513948	SPECIES	Herrania Goudot	Herrania kanukuensis R.E.Schult.	Herrania kanukuensis R.E.Schult.			CC0_1_0	U	Botany			U.1375784	G. Stahel	3015	Stahel G; Gonggrijp JW	Stahel, G; Gonggrijp, JW 3015	1916-10-22	SR				Fluv Corantijn Kauriekreek	Physically seen at herbaria and checked at herbarium	Coordinates previously informed dubious or ambiguous and could not correct properly	SURINAME		Fluv	Fluv	country	country	ok_same_resolution
PRESERVED_SPECIMEN	2517205092	SPECIES	Herrania Goudot	Herrania kanukuensis R.E.Schult.	Herrania kanukuensis R.E.Schult.			CC0_1_0	U	Botany			U.1375771	J.W. Gonggrijp	2565	Gonggrijp JW	Gonggrijp, JW BW(Sur.) 2565	1916-11-06	SR	Saramacca			Fluv CoppenameIn eerste doorsteek	Physically seen at herbaria and checked at herbarium	Coordinates previously informed dubious or ambiguous and could not correct properly	SURINAME	Saramacca	Fluv	Fluv	locality	state	check_local.2state
PRESERVED_SPECIMEN	2517170021	SPECIES	Herrania Goudot	Herrania kanukuensis R.E.Schult.	Herrania kanukuensis R.E.Schult.			CC0_1_0	U	Botany			U.1375772	J.W. Gonggrijp	2565	Gonggrijp JW	Gonggrijp, JW BW(Sur.) 2565	1916-11-06	SR	Saramacca			Fluv CoppenameIn eerste doorsteek	Physically seen at herbaria and checked at herbarium	Coordinates previously informed dubious or ambiguous and could not correct properly	SURINAME	Saramacca	Fluv	Fluv	locality	state	check_local.2state
PRESERVED_SPECIMEN	2515411898	SPECIES	Herrania Goudot	Herrania kanukuensis R.E.Schult.	Herrania kanukuensis R.E.Schult.			CC0_1_0	U	Botany			U.1375773	J.W. Gonggrijp	2565	Gonggrijp JW	Gonggrijp, JW BW(Sur.) 2565	1916-11-06	SR	Saramacca			Fluv CoppenameIn eerste doorsteek	Physically seen at herbaria and checked at herbarium	Coordinates previously informed dubious or ambiguous and could not correct properly	SURINAME	Saramacca	Fluv	Fluv	locality	state	check_local.2state
PRESERVED_SPECIMEN	2515356775	SPECIES	Herrania Goudot	Herrania kanukuensis R.E.Schult.	Herrania kanukuensis R.E.Schult.			CC0_1_0	U	Botany			U.1375774	J.W. Gonggrijp	2565	Gonggrijp JW	Gonggrijp, JW BW(Sur.) 2565	1916-11-06	SR	Saramacca			Fluv CoppenameIn eerste doorsteek	Physically seen at herbaria and checked at herbarium	Coordinates previously informed dubious or ambiguous and could not correct properly	SURINAME	Saramacca	Fluv	Fluv	locality	state	check_local.2state
PRESERVED_SPECIMEN	1318723704	SPECIES	Theobroma L.	Theobroma cacao L.	Theobroma cacao L.			CC0_1_0	US	Botany	NMNH Extant Biology		763413	J.N. Jose	21991	J. N. Rose & J. N. Rose	21991	1916-11-13	VE	Carabobo			Vicinity of Puerto Cabello	Physically seen at herbaria and checked at herbarium	Coordinates previously informed dubious or ambiguous and could not correct properly	VENEZUELA	Carabobo	Vicinity Of Puerto Cabello	Vicinity Of Puerto Cabello	locality	state	check_local.2state
PRESERVED_SPECIMEN	1322913380	SPECIES	Herrania Goudot	Herrania albiflora Goudot	Herrania albiflora Goudot			CC0_1_0	US	Botany	NMNH Extant Biology		1044889	F.W. Pennell	3799	F. W. Pennell	3799	1918-01-14	CO	Antioquia			Vuelta de Acuña Río Magdalena	Physically seen at herbaria and checked at herbarium	Coordinates previously informed dubious or ambiguous and could not correct properly	COLOMBIA	Antioquia	Vuelta De Acuna	Vuelta De Acuna	locality	state	check_local.2state
PRESERVED_SPECIMEN	1260831213	SPECIES	Herrania Goudot	Herrania albiflora Goudot	Herrania albiflora Goudot			CC_BY_4_0	MO	MO	Tropicos	MOBOT	3416557	F.W. Pennell	3832	Francis W. Pennell	Pennell 3832	1918-01-14	CO	Antioquia			Opposite Boca Carare	Voucher not seen online, but image of one or more of its duplicates seen	Coordinates previously informed dubious or ambiguous and could not correct properly	COLOMBIA	Antioquia	Opposite Boca Carare	Opposite Boca Carare	locality	state	check_local.2state
PRESERVED_SPECIMEN	1319879428	SPECIES	Herrania Goudot	Herrania albiflora Goudot	Herrania albiflora Goudot			CC0_1_0	US	Botany	NMNH Extant Biology		1044897	F.W. Pennell	3832	F. W. Pennell	3832	1918-01-14	CO	Antioquia			Opposite Boca Carare	Physically seen at herbaria and checked at herbarium	Coordinates previously informed dubious or ambiguous and could not correct properly	COLOMBIA	Antioquia	Opposite Boca Carare	Opposite Boca Carare	locality	state	check_local.2state
PRESERVED_SPECIMEN	1258380826	SPECIES	Theobroma L.	Theobroma angustifolium DC.	Theobroma angustifolium DC.			CC_BY_4_0	MO	MO	Tropicos	MOBOT	1166451	W.E. Broadway	8935	W.E. Broadway	Broadway 8935	1918-09-08	TT	Trinidad & Tobago			Botanic Gardens Introduced from Nicaragua	Physically seen at herbaria and checked at herbarium	Coordinates previously informed dubious or ambiguous and could not correct properly	TRINIDAD TOBAGO	Trinidad & Tobago	Botanic Gardens	Botanic Gardens	locality	country	check_local.2country
PRESERVED_SPECIMEN	2515320790	SPECIES	Theobroma L.	Theobroma velutinum Benoist	Theobroma velutinum Benoist			CC0_1_0	U	Botany			U.1377893	J.W. Gonggrijp	4108	Gonggrijp JW	Gonggrijp, JW 4108	1918-10-31	SR				Placer l'Awa	Not seen at herbaria, but image seen online properly	Coordinates previously informed dubious or ambiguous and could not correct properly	SURINAME		Placer L'Awa	Placer L'Awa	country	country	ok_same_resolution
PRESERVED_SPECIMEN	2517434983	SPECIES	Herrania Goudot	Herrania kanukuensis R.E.Schult.	Herrania kanukuensis R.E.Schult.			CC0_1_0	U	Botany			U.1375770	J.W. Gonggrijp	4126	Gonggrijp JW	Gonggrijp, JW BW(Sur.) 4126	1918-10-31	SR				Placer l'Etwa	Physically seen at herbaria and checked at herbarium	Coordinates previously informed dubious or ambiguous and could not correct properly	SURINAME		Placer L'Etwa	Placer L'Etwa	country	country	ok_same_resolution
PRESERVED_SPECIMEN	2515595725	SPECIES	Herrania Goudot	Herrania kanukuensis R.E.Schult.	Herrania kanukuensis R.E.Schult.			CC0_1_0	U	Botany			U.1375769	J.W. Gonggrijp	4126	Gonggrijp JW	Gonggrijp, JW BW(Sur.) 4126	1918-10-31	SR				Placer l'Etwa	Physically seen at herbaria and checked at herbarium	Coordinates previously informed dubious or ambiguous and could not correct properly	SURINAME		Placer L'Etwa	Placer L'Etwa	country	country	ok_same_resolution
PRESERVED_SPECIMEN	2517196076	SPECIES	Theobroma L.	Theobroma velutinum Benoist	Theobroma velutinum Benoist			CC0_1_0	U	Botany			U.1377885	J.W. Gonggrijp	4148	Gonggrijp JW	Gonggrijp, JW 4148	1918-11-11	SR	Marowijne			Fluv Tapanahoni	Not seen at herbaria, but image seen online properly	Coordinates previously informed dubious or ambiguous and could not correct properly	SURINAME	Marowijne	Fluv	Fluv	locality	state	check_local.2state
PRESERVED_SPECIMEN	2514390618	SPECIES	Herrania Goudot	Herrania kanukuensis R.E.Schult.	Herrania mariae Goudot			CC0_1_0	L	Botany			L.2377657	J.W. Gonggrijp	4117	Gonggrijp JW	Gonggrijp, JW BW(Sur.) 4117	1918-11-17	SR	Marowijne			Fluv Tapanahoni Jaikreek	Not seen at herbaria, but image seen online properly	Coordinates previously informed dubious or ambiguous and could not correct properly	SURINAME	Marowijne	Fluv	Fluv	locality	state	check_local.2state
PRESERVED_SPECIMEN	2517167955	SPECIES	Herrania Goudot	Herrania kanukuensis R.E.Schult.	Herrania mariae Goudot			CC0_1_0	U	Botany			U.1375777	J.W. Gonggrijp	4117	Gonggrijp JW	Gonggrijp, JW BW(Sur.) 4117	1918-11-17	SR	Marowijne			Fluv Tapanahoni Jaikreek	Physically seen at herbaria and checked at herbarium	Coordinates previously informed dubious or ambiguous and could not correct properly	SURINAME	Marowijne	Fluv	Fluv	locality	state	check_local.2state
PRESERVED_SPECIMEN	2517475979	SPECIES	Herrania Goudot	Herrania kanukuensis R.E.Schult.	Herrania kanukuensis R.E.Schult.			CC0_1_0	U	Botany			U.1375775	J.W. Gonggrijp	4101	Gonggrijp JW	Gonggrijp, JW BW(Sur.) 4101	1918-11-26	SR	Marowijne			Fluv Marowijne	Physically seen at herbaria and checked at herbarium	Coordinates previously informed dubious or ambiguous and could not correct properly	SURINAME	Marowijne	Fluv	Fluv	locality	state	check_local.2state
PRESERVED_SPECIMEN	2517441969	SPECIES	Herrania Goudot	Herrania kanukuensis R.E.Schult.	Herrania kanukuensis R.E.Schult.			CC0_1_0	U	Botany			U.1375776	J.W. Gonggrijp	4101	Gonggrijp JW	Gonggrijp, JW BW(Sur.) 4101	1918-11-26	SR	Marowijne			Fluv Marowijne	Physically seen at herbaria and checked at herbarium	Coordinates previously informed dubious or ambiguous and could not correct properly	SURINAME	Marowijne	Fluv	Fluv	locality	state	check_local.2state
PRESERVED_SPECIMEN	2517185967	SPECIES	Theobroma L.	Theobroma velutinum Benoist	Theobroma velutinum Benoist			CC0_1_0	U	Botany			U.1377884	J.W. Gonggrijp	4127	Gonggrijp JW	Gonggrijp, JW 4127	1918-11-26	SR				Fluv Marowijne	Not seen at herbaria, but image seen online properly	Coordinates previously informed dubious or ambiguous and could not correct properly	SURINAME		Fluv	Fluv	country	country	ok_same_resolution
PRESERVED_SPECIMEN	1320976837	SPECIES	Theobroma L.	Theobroma velutinum Benoist	Theobroma velutinum Benoist			CC0_1_0	US	Botany	NMNH Extant Biology		3463470	J.W. Gonggrijp	4127	-. Gonggryp	4127	1918-11-26	SR				Flur of Marowyne Reu naar L etwa en Tupanahoni No 47 Marowyne	Physically seen at herbaria and checked at herbarium	Coordinates previously informed dubious or ambiguous and could not correct properly	SURINAME		Flur Of Marowyne	Flur Of Marowyne	country	country	ok_same_resolution
PRESERVED_SPECIMEN	1840440106	SPECIES	Theobroma L.	Theobroma cacao L.	Theobroma cacao L.			CC_BY_4_0	BR		Meise Botanic Garden Herbarium		BR0000019954998	F.M.C. Fermoesen		Vermoesen F.M.C.	S.N.	1919-03-11	CD					Not seen at herbaria, but image seen online properly	Coordinates previously informed dubious or ambiguous and could not correct properly	DEMOCRATIC REPUBLIC CONGO				country	country	ok_same_resolution
PRESERVED_SPECIMEN	1840440114	SPECIES	Theobroma L.	Theobroma cacao L.	Theobroma cacao L.			CC_BY_4_0	BR		Meise Botanic Garden Herbarium		BR0000019954974	E. Lance		Lance E.	S.N.	1919-03-11	CD					Not seen at herbaria, but image seen online properly	Coordinates previously informed dubious or ambiguous and could not correct properly	DEMOCRATIC REPUBLIC CONGO				country	country	ok_same_resolution
PRESERVED_SPECIMEN	1840440105	SPECIES	Theobroma L.	Theobroma cacao L.	Theobroma cacao L.			CC_BY_4_0	BR		Meise Botanic Garden Herbarium		BR0000019954981	E. Lance		Lance E.	S.N.	1919-03-11	CD					Not seen at herbaria, but image seen online properly	Coordinates previously informed dubious or ambiguous and could not correct properly	DEMOCRATIC REPUBLIC CONGO				country	country	ok_same_resolution
PRESERVED_SPECIMEN	1317772605	SPECIES	Theobroma L.	Theobroma cacao L.	Theobroma cacao L.			CC0_1_0	US	Botany	NMNH Extant Biology		1036476	W.W. Rowlee	489	W. W. Rowlee & H. E. Rowlee	489	1919-09-10	CR				Bananito North Farm	Physically seen at herbaria and checked at herbarium	Coordinates previously informed dubious or ambiguous and could not correct properly	COSTA RICA		Bananito North Farm	Bananito North Farm	country	country	ok_same_resolution
PRESERVED_SPECIMEN	1424167209	SPECIES	Theobroma L.	Theobroma speciosum Willd. ex Spreng.	Theobroma speciosum Willd. ex Spreng.	-0.170400608	-55.67495314	CC_BY_4_0	RB	RB	RB - Rio de Janeiro Botanical Garden Herbarium Collection		RB00434002	A. Ducke		A. Ducke		1919-11-02	BR	Pará		Óbidos	Rio Branco	Not seen at herbaria, but image seen online properly	Georeferencing corrected accordingly	BRAZIL	Para	Obidos	Rio Branco	locality	county	check_local.2municip.
PRESERVED_SPECIMEN	1424167206	SPECIES	Theobroma L.	Theobroma sylvestre Mart.	Theobroma sylvestre Mart.	-0.170400608	-55.67495314	CC_BY_4_0	RB	RB	RB - Rio de Janeiro Botanical Garden Herbarium Collection		RB00434001	A. Ducke		A. Ducke		1920-01-10	BR	Pará		Óbidos		Not seen at herbaria, but image seen online properly	Georeferencing corrected accordingly	BRAZIL	Para	Obidos		municipality	county	ok_same_resolution
PRESERVED_SPECIMEN	2517435007	SPECIES	Theobroma L.	Theobroma sylvestre Mart.	Theobroma sylvestre Mart.			CC0_1_0	U	Botany			U.1377879	A. Ducke		Ducke A	Ducke, A 14734	1920-01-10	BR				Obidro (civ Pará) silva nos inundic	Not seen at herbaria, but image seen online properly	Coordinates previously informed dubious or ambiguous and could not correct properly	BRAZIL		Obidro	Obidro	country	country	ok_same_resolution
PRESERVED_SPECIMEN	1322430046	SPECIES	Theobroma L.	Theobroma bicolor Humb. & Bonpl.	Theobroma bicolor Humb. & Bonpl.			CC0_1_0	US	Botany	NMNH Extant Biology		1081332	H. Johnson	237	H. Johnson	237	1920-06-15	GT				Chamá	Physically seen at herbaria and checked at herbarium	Coordinates previously informed dubious or ambiguous and could not correct properly	GUATEMALA		Chama	Chama	country	country	ok_same_resolution
PRESERVED_SPECIMEN	1318771989	SPECIES	Theobroma L.	Theobroma bicolor Humb. & Bonpl.	Theobroma bicolor Humb. & Bonpl.			CC0_1_0	US	Botany	NMNH Extant Biology		1081331	H. Johnson	237	H. Johnson	237	1920-06-15	GT				Chamá	Physically seen at herbaria and checked at herbarium	Coordinates previously informed dubious or ambiguous and could not correct properly	GUATEMALA		Chama	Chama	country	country	ok_same_resolution
PRESERVED_SPECIMEN	2517015350	SPECIES	Theobroma L.	Theobroma cacao L.	Theobroma cacao L.			CC0_1_0	U	Botany			U.1382344		4909	Boschwezen	Boschwezen 4909	1920-08-01	SR	Sipaliwini			Fluv Litanie	Not seen at herbaria, but image seen online properly	Coordinates previously informed dubious or ambiguous and could not correct properly	SURINAME	Sipaliwini	Fluv	Fluv	locality	state	check_local.2state
PRESERVED_SPECIMEN	2515343352	SPECIES	Theobroma L.	Theobroma cacao L.	Theobroma cacao L.			CC0_1_0	U	Botany			U.1382345		4909	Boschwezen	Boschwezen 4909	1920-08-01	SR	Sipaliwini			Fluv Litanie	Not seen at herbaria, but image seen online properly	Coordinates previously informed dubious or ambiguous and could not correct properly	SURINAME	Sipaliwini	Fluv	Fluv	locality	state	check_local.2state
PRESERVED_SPECIMEN	2517484094	SPECIES	Theobroma L.	Theobroma cacao L.	Theobroma cacao L.	2.0331027	-56.1337552	CC0_1_0	U	Botany			U.1382342	J.C. Snijders	4872	Snijders JC	Snijders, JC BW(SUR) 4872	1920-09-18	SR	Sipaliwini			Fluv Litanie	Not seen at herbaria, but image seen online properly	Coordinates previously informed in the label and not altered	SURINAME	Sipaliwini	Fluv	Fluv	locality	state	check_local.2state
PRESERVED_SPECIMEN	2517216080	SPECIES	Theobroma L.	Theobroma cacao L.	Theobroma cacao L.	2.0331027	-56.1337552	CC0_1_0	U	Botany			U.1382339	J.C. Snijders	4872	Snijders JC	Snijders, JC BW(SUR) 4872	1920-09-18	SR	Sipaliwini			Fluv Litanie	Not seen at herbaria, but image seen online properly	Coordinates previously informed in the label and not altered	SURINAME	Sipaliwini	Fluv	Fluv	locality	state	check_local.2state
PRESERVED_SPECIMEN	2517179042	SPECIES	Theobroma L.	Theobroma cacao L.	Theobroma cacao L.	2.0331027	-56.1337552	CC0_1_0	U	Botany			U.1382343	J.C. Snijders	4872	Snijders JC	Snijders, JC BW(SUR) 4872	1920-09-18	SR	Sipaliwini			Fluv Litanie	Not seen at herbaria, but image seen online properly	Coordinates previously informed in the label and not altered	SURINAME	Sipaliwini	Fluv	Fluv	locality	state	check_local.2state
PRESERVED_SPECIMEN	2517174102	SPECIES	Theobroma L.	Theobroma cacao L.	Theobroma cacao L.	2.0331027	-56.1337552	CC0_1_0	U	Botany			U.1382338	J.C. Snijders	4872	Snijders JC	Snijders, JC BW(SUR) 4872	1920-09-18	SR	Sipaliwini			Fluv Litanie	Not seen at herbaria, but image seen online properly	Coordinates previously informed in the label and not altered	SURINAME	Sipaliwini	Fluv	Fluv	locality	state	check_local.2state
PRESERVED_SPECIMEN	1318529026	SPECIES	Herrania Goudot	Herrania purpurea (Pittier) R.E.Schult.	Herrania purpurea (Pittier) R.E.Schult.			CC0_1_0	US	Botany	NMNH Extant Biology		1081610	W.W. Rowlee	1029	W. W. Rowlee & H. E. Stork	1029	1920-09-23	PA				Farm 6a between Chanquinola and Sixoala Rivers	Physically seen at herbaria and checked at herbarium	Coordinates previously informed dubious or ambiguous and could not correct properly	PANAMA		Farm 6A Between Chanquinola And Sixoala Rivers	Farm 6A Between Chanquinola And Sixoala Rivers	country	country	ok_same_resolution
PRESERVED_SPECIMEN	1318676589	SPECIES	Theobroma L.	Theobroma cacao L.	Theobroma cacao L.	13.6390979	-88.7830612	CC0_1_0	US	Botany	NMNH Extant Biology		1137405	P.C. Standley	21640	P. C. Standley	21640	1922-03-02	SV	San Vicente			Vicinity of San Vicente	Physically seen at herbaria and checked at herbarium	Coordinates previously informed in the label and not altered	EL SALVADOR	San Vicente	Vicinity Of San Vicente	Vicinity Of San Vicente	locality	state	check_local.2state
PRESERVED_SPECIMEN	1258380664	SPECIES	Theobroma L.	Theobroma angustifolium DC.	Theobroma angustifolium DC.			CC_BY_4_0	MO	MO	Tropicos	MOBOT	1166278	P.C. Standley	22317	Paul C. Standley	Standley 22317	1922-03-18	SV	Sonsonate			Vicinity of Sonsonate	Physically seen at herbaria and checked at herbarium	Coordinates previously informed dubious or ambiguous and could not correct properly	EL SALVADOR	Sonsonate	Vicinity Of Sonsonate	Vicinity Of Sonsonate	locality	state	check_local.2state
PRESERVED_SPECIMEN	1321531188	SPECIES	Theobroma L.	Theobroma angustifolium DC.	Theobroma angustifolium DC.			CC0_1_0	US	Botany	NMNH Extant Biology		1138062	P.C. Standley	22317	P. C. Standley	22317	1922-03-18	SV	Sonsonate			Vicinity of Sonsonate	Physically seen at herbaria and checked at herbarium	Coordinates previously informed dubious or ambiguous and could not correct properly	EL SALVADOR	Sonsonate	Vicinity Of Sonsonate	Vicinity Of Sonsonate	locality	state	check_local.2state
PRESERVED_SPECIMEN	1319579880	SPECIES	Theobroma L.	Theobroma cacao L.	Theobroma cacao L.			CC0_1_0	US	Botany	NMNH Extant Biology		1138433	P.C. Standley	22699	P. C. Standley	22699	1922-03-30	SV	San Salvador			Vicinity of San Salvador	Physically seen at herbaria and checked at herbarium	Coordinates previously informed dubious or ambiguous and could not correct properly	EL SALVADOR	San Salvador	Vicinity Of San Salvador	Vicinity Of San Salvador	locality	state	check_local.2state
PRESERVED_SPECIMEN	1424166629	SPECIES	Herrania Goudot	Herrania nitida (Poepp.) R.E.Schult.	Herrania nitida (Poepp.) R.E.Schult.	-22.967697	-43.224604	CC_BY_4_0	RB	RB	RB - Rio de Janeiro Botanical Garden Herbarium Collection		RB00433428	A. Ducke		A.Ducke	1939	1922-03-31	BR	Rio de Janeiro		Rio de Janeiro	proveniente da Amazonia Jardim Botanico do Rio de Janeiro	Physically seen at herbaria and checked at herbarium	Georeferencing corrected accordingly	BRAZIL	Rio De Janeiro	Rio De Janeiro	Jardim Botanico Do Rio De Janeiro	locality	locality	ok_same_resolution
PRESERVED_SPECIMEN	1258380275	SPECIES	Theobroma L.	Theobroma bicolor Humb. & Bonpl.	Theobroma bicolor Humb. & Bonpl.	13.744	-91.1697	CC_BY_4_0	MO	MO	Tropicos	MOBOT	1165943	S. Calderon	23610	Salvador Calderón	Calderón 23610	1922-04-20	SV	Sonsonate			Sonsonate	Physically seen at herbaria and checked at herbarium	Coordinates previously informed in the label and not altered	EL SALVADOR	Sonsonate	Sonsonate	Sonsonate	locality	county	check_local.2municip.
PRESERVED_SPECIMEN	1321892057	SPECIES	Theobroma L.	Theobroma bicolor Humb. & Bonpl.	Theobroma bicolor Humb. & Bonpl.	13.744	-91.1697	CC0_1_0	US	Botany	NMNH Extant Biology		1139294	S. Calderon	23610	S. Calderón	23610	1922-04-20	SV	Sonsonate				Physically seen at herbaria and checked at herbarium	Coordinates previously informed in the label and not altered	EL SALVADOR	Sonsonate			stateProvince	state	ok_same_resolution
PRESERVED_SPECIMEN	1320225579	SPECIES	Theobroma L.	Theobroma cacao L.	Theobroma cacao L.			CC0_1_0	US	Botany	NMNH Extant Biology		1188788	W.E. Broadway	787	W. E. Broadway	787	1923-01-05	VE				Lamalong vicinity of Cristobal Colon	Physically seen at herbaria and checked at herbarium	Coordinates previously informed dubious or ambiguous and could not correct properly	VENEZUELA		Lamalong	Lamalong	country	country	ok_same_resolution
PRESERVED_SPECIMEN	2517204004	SPECIES	Theobroma L.	Theobroma cacao L.	Theobroma cacao L.			CC0_1_0	U	Botany			U.1377828	B. Bakhuizen	2166	Bakhuizen van den Brink Jr RC	Bakhuizen van den Brink Jr, RC 2166	1923-01-13	ZZ					Physically seen at herbaria and checked at herbarium	Coordinates previously informed dubious or ambiguous and could not correct properly	UNDEFINED				no_info	no_info	ok_same_resolution
PRESERVED_SPECIMEN	2626720354	SPECIES	Theobroma L.	Theobroma cacao L.	Theobroma cacao L.	-6.59	106.8	CC0_1_0	WAG	Botany			WAG.1975463	H.A. Bunnemeijer		Bünnemeijer HAB	Bünnemeijer, HAB 105	1923-05-05	ID	Java			Buitenzorg	Physically seen at herbaria and checked at herbarium	Coordinates previously informed in the label and not altered	INDONESIA	Java	Buitenzorg	Buitenzorg	locality	country	check_local.2country
PRESERVED_SPECIMEN	1260432878	SPECIES	Herrania Goudot	Herrania lemniscata (Schomb.) R.E.Schult.	Herrania lemniscata R.E.Schult.	7.75	-60.25	CC_BY_4_0	MO	MO	Tropicos	MOBOT	3055636	J.S. Cruz	3892	J.S. de la Cruz	de la Cruz 3892	1923-05-10	GY	North West			Wanama River Northwest District	Physically seen at herbaria and checked at herbarium	Coordinates previously informed in the label and not altered	GUYANA	North West	Wanama River	Wanama River	locality	country	check_local.2country
PRESERVED_SPECIMEN	1322438492	SPECIES	Herrania Goudot	Herrania lemniscata (Schomb.) R.E.Schult.	Herrania lemniscata R.E.Schult.	7.75	-60.25	CC0_1_0	US	Botany	NMNH Extant Biology		1231829	J.S. Cruz	3892	J. S. de la Cruz	3892	1923-05-10	GY				Wanama River Northwest District	Physically seen at herbaria and checked at herbarium	Coordinates previously informed in the label and not altered	GUYANA		Wanama River	Wanama River	country	country	ok_same_resolution
PRESERVED_SPECIMEN	1322315365	SPECIES	Herrania Goudot	Herrania purpurea (Pittier) R.E.Schult.	Herrania purpurea (Pittier) R.E.Schult.	9.1521	-79.84648	CC0_1_0	US	Botany	NMNH Extant Biology		1180537	W.R. Maxon	6804	W. R. Maxon, A. D. Harvey & A. Valentine	6804	1923-06-06	PA	Panama			Gatun Lake	Physically seen at herbaria and checked at herbarium	Coordinates previously informed in the label and not altered	PANAMA	Panama	Gatun Lake	Gatun Lake	locality	state	check_local.2state
PRESERVED_SPECIMEN	1321620833	SPECIES	Herrania Goudot	Herrania purpurea (Pittier) R.E.Schult.	Herrania purpurea (Pittier) R.E.Schult.	9.1521	-79.84648	CC0_1_0	US	Botany	NMNH Extant Biology		1180539	W.R. Maxon	6804	W. R. Maxon, A. D. Harvey & A. Valentine	6804	1923-06-06	PA	Panama			Gatun Lake	Physically seen at herbaria and checked at herbarium	Coordinates previously informed in the label and not altered	PANAMA	Panama	Gatun Lake	Gatun Lake	locality	state	check_local.2state
PRESERVED_SPECIMEN	1320408375	SPECIES	Herrania Goudot	Herrania purpurea (Pittier) R.E.Schult.	Herrania purpurea (Pittier) R.E.Schult.	9.1521	-79.84648	CC0_1_0	US	Botany	NMNH Extant Biology		1180538	W.R. Maxon	6804	W. R. Maxon, A. D. Harvey & A. Valentine	6804	1923-06-06	PA	Panama			Gatun Lake	Physically seen at herbaria and checked at herbarium	Coordinates previously informed in the label and not altered	PANAMA	Panama	Gatun Lake	Gatun Lake	locality	state	check_local.2state
PRESERVED_SPECIMEN	1319755212	SPECIES	Herrania Goudot	Herrania purpurea (Pittier) R.E.Schult.	Herrania purpurea (Pittier) R.E.Schult.			CC0_1_0	US	Botany	NMNH Extant Biology		1491780	O.F. Cook	4	O. F. Cook & R. D. Martin	4	1923-06-28	PA				Cristobal	Physically seen at herbaria and checked at herbarium	Coordinates previously informed dubious or ambiguous and could not correct properly	PANAMA		Cristobal	Cristobal	country	country	ok_same_resolution
PRESERVED_SPECIMEN	1424167192	SPECIES	Theobroma L.	Theobroma subincanum Mart.	Theobroma guianensis (Aubl.) J.G.Gmel.			CC_BY_4_0	RB	RB	RB - Rio de Janeiro Botanical Garden Herbarium Collection		RB00433907	J.G. Khulmann	295	J.G.Khulmann	295	1923-08-31	BR	Amazonas		Amazonas	Varadouro do Morcego Madeira	Physically seen at herbaria and checked at herbarium	Coordinates previously informed dubious or ambiguous and could not correct properly	BRAZIL	Amazonas	Amazonas	Varadouro Do Morcego	locality	state	check_local.2state
PRESERVED_SPECIMEN	1424166594	SPECIES	Herrania Goudot	Herrania mariae (Mart.) Decne. ex Goudot	Herrania mariae Goudot			CC_BY_4_0	RB	RB	RB - Rio de Janeiro Botanical Garden Herbarium Collection		RB00433423	J.G. Kuhlmann	702	J.G.Khulmann	702	1923-10-23	BR	Acre		Acre	Abuman Seringal Orion	Physically seen at herbaria and checked at herbarium	Coordinates previously informed dubious or ambiguous and could not correct properly	BRAZIL	Acre	Acre	Abuman	locality	state	check_local.2state
PRESERVED_SPECIMEN	1318860912	SPECIES	Theobroma L.	Theobroma cacao L.	Theobroma cacao L.			CC0_1_0	US	Botany	NMNH Extant Biology		1216598	P.C. Standley	25693	P. C. Standley	25693	1923-12-02	PA				Las Cascadas Plantation near Summit	Physically seen at herbaria and checked at herbarium	Coordinates previously informed dubious or ambiguous and could not correct properly	PANAMA		Las Cascadas Plantation	Las Cascadas Plantation	country	country	ok_same_resolution
PRESERVED_SPECIMEN	1319708630	SPECIES	Herrania Goudot	Herrania purpurea (Pittier) R.E.Schult.	Herrania purpurea (Pittier) R.E.Schult.	9.176073	-79.7985659	CC0_1_0	US	Botany	NMNH Extant Biology		1217586	P.C. Standley	27434	P. C. Standley	27434	1923-12-19	PA				N of Frijoles	Physically seen at herbaria and checked at herbarium	Coordinates previously informed in the label and not altered	PANAMA		N Of Frijoles	N Of Frijoles	country	country	ok_same_resolution
PRESERVED_SPECIMEN	1258380818	SPECIES	Herrania Goudot	Herrania purpurea (Pittier) R.E.Schult.	Herrania purpurea (Pittier) R.E.Schult.			CC_BY_4_0	MO	MO	Tropicos	MOBOT	1166428	P.C. Standley	28416	Paul C. Standley	Standley 28416	1923-12-26	PA	Canal Area			Gamboa	Physically seen at herbaria and checked at herbarium	Coordinates previously informed dubious or ambiguous and could not correct properly	PANAMA	Canal Area	Gamboa	Gamboa	locality	country	check_local.2country
PRESERVED_SPECIMEN	1321690256	SPECIES	Herrania Goudot	Herrania purpurea (Pittier) R.E.Schult.	Herrania purpurea (Pittier) R.E.Schult.			CC0_1_0	US	Botany	NMNH Extant Biology		1218121	P.C. Standley	28416	P. C. Standley	28416	1923-12-26	PA				Gamboa	Physically seen at herbaria and checked at herbarium	Coordinates previously informed dubious or ambiguous and could not correct properly	PANAMA		Gamboa	Gamboa	country	country	ok_same_resolution
PRESERVED_SPECIMEN	1321337125	SPECIES	Herrania Goudot	Herrania purpurea (Pittier) R.E.Schult.	Herrania purpurea (Pittier) R.E.Schult.			CC0_1_0	US	Botany	NMNH Extant Biology		1218230	P.C. Standley	28647	P. C. Standley	28647	1923-12-28	PA				near Fort Randolph	Physically seen at herbaria and checked at herbarium	Coordinates previously informed dubious or ambiguous and could not correct properly	PANAMA		Near Fort Randolph	Near Fort Randolph	country	country	ok_same_resolution
PRESERVED_SPECIMEN	1322534356	SPECIES	Theobroma L.	Theobroma cacao L.	Theobroma cacao L.	8.9381353	-79.6312617	CC0_1_0	US	Botany	NMNH Extant Biology		1218847	P.C. Standley	29673	P. C. Standley	29673	1924-01-04	PA				Las Cascadas Plantation near Summit	Physically seen at herbaria and checked at herbarium	Coordinates previously informed in the label and not altered	PANAMA		Las Cascadas Plantation	Las Cascadas Plantation	country	country	ok_same_resolution
PRESERVED_SPECIMEN	1260061549	SPECIES	Theobroma L.	Theobroma cacao L.	Theobroma cacao L.	8.4590906	-80.2850929	CC_BY_4_0	MO	MO	Tropicos	MOBOT	2718721	P.C. Standley	30479	Paul C. Standley	Standley 30479	1924-01-11	PA	Panamá	Panamá		Juan Díaz	Physically seen at herbaria and checked at herbarium	Coordinates previously informed in the label and not altered	PANAMA	Panama	Panama	Juan Diaz	locality	county	check_local.2municip.
PRESERVED_SPECIMEN	2397758233	SPECIES	Theobroma L.	Theobroma cacao L.	Theobroma cacao L.	8.4590906	-80.2850929	CC0_1_0	US	Botany	NMNH Extant Biology		1215595	P.C. Standley	30479	P. C. Standley	30479	1924-01-11	PA	Panamá			Juan Díaz	Physically seen at herbaria and checked at herbarium	Coordinates previously informed in the label and not altered	PANAMA	Panama	Juan Diaz	Juan Diaz	locality	state	check_local.2state
PRESERVED_SPECIMEN	1321574293	SPECIES	Theobroma L.	Theobroma cacao L.	Theobroma cacao L.	9.364024	-79.959267	CC0_1_0	US	Botany	NMNH Extant Biology		1219672	P.C. Standley	31104	P. C. Standley	31104	1924-01-15	PA				Vicinity of Fort Sherman	Physically seen at herbaria and checked at herbarium	Coordinates previously informed in the label and not altered	PANAMA		Vicinity Of Fort Sherman	Vicinity Of Fort Sherman	country	country	ok_same_resolution
PRESERVED_SPECIMEN	1320307565	SPECIES	Herrania Goudot	Herrania purpurea (Pittier) R.E.Schult.	Herrania purpurea (Pittier) R.E.Schult.			CC0_1_0	US	Botany	NMNH Extant Biology		1219778	P.C. Standley	31319	P. C. Standley	31319	1924-01-17	PA	Panama			Gatun Lake	Physically seen at herbaria and checked at herbarium	Coordinates previously informed dubious or ambiguous and could not correct properly	PANAMA	Panama	Gatun Lake	Gatun Lake	locality	state	check_local.2state
PRESERVED_SPECIMEN	1317664844	SPECIES	Theobroma L.	Theobroma cacao L.	Theobroma cacao L.			CC0_1_0	US	Botany	NMNH Extant Biology		1219800	P.C. Standley	31384	P. C. Standley	31384	1924-01-17	PA	Panama			Gatun Lake	Physically seen at herbaria and checked at herbarium	Coordinates previously informed dubious or ambiguous and could not correct properly	PANAMA	Panama	Gatun Lake	Gatun Lake	locality	state	check_local.2state
PRESERVED_SPECIMEN	1319048407	SPECIES	Herrania Goudot	Herrania purpurea (Pittier) R.E.Schult.	Herrania purpurea (Pittier) R.E.Schult.			CC0_1_0	US	Botany	NMNH Extant Biology		1219969	P.C. Standley	31722	P. C. Standley	31722	1924-01-19	PA				Obispo	Physically seen at herbaria and checked at herbarium	Coordinates previously informed dubious or ambiguous and could not correct properly	PANAMA		Obispo	Obispo	country	country	ok_same_resolution
PRESERVED_SPECIMEN	1319663121	SPECIES	Herrania Goudot	Herrania purpurea (Pittier) R.E.Schult.	Herrania purpurea (Pittier) R.E.Schult.	9.4488704	-82.485187	CC0_1_0	US	Botany	NMNH Extant Biology		1405459	V.C. Dunlap	448	V. C. Dunlap	448	1924-02-22	PA				Changuinola Valley	Physically seen at herbaria and checked at herbarium	Coordinates previously informed in the label and not altered	PANAMA		Changuinola Valley	Changuinola Valley	country	country	ok_same_resolution
PRESERVED_SPECIMEN	1322041757	SPECIES	Theobroma L.	Theobroma simiarum Donn.Sm.	Theobroma simiarum Donn.Sm.			CC0_1_0	US	Botany	NMNH Extant Biology		1227645	P.C. Standley	36822	P. C. Standley	36822	1924-03-06	CR	Limón			La Colombiana Farm of the United Fruit Co	No image seen to examine voucher, look at herbaria	Coordinates previously informed dubious or ambiguous and could not correct properly	COSTA RICA	Limon	La Colombiana Farm Of The United Fruit Co	La Colombiana Farm Of The United Fruit Co	locality	state	check_local.2state
PRESERVED_SPECIMEN	1320786312	SPECIES	Theobroma L.	Theobroma simiarum Donn.Sm.	Theobroma simiarum Donn.Sm.			CC0_1_0	US	Botany	NMNH Extant Biology		1227648	P.C. Standley	36822	P. C. Standley	36822	1924-03-06	CR	Limón			La Colombiana Farm of the United Fruit Co	No image seen to examine voucher, look at herbaria	Coordinates previously informed dubious or ambiguous and could not correct properly	COSTA RICA	Limon	La Colombiana Farm Of The United Fruit Co	La Colombiana Farm Of The United Fruit Co	locality	state	check_local.2state
PRESERVED_SPECIMEN	1318173997	SPECIES	Theobroma L.	Theobroma simiarum Donn.Sm.	Theobroma simiarum Donn.Sm.			CC0_1_0	US	Botany	NMNH Extant Biology		1227647	P.C. Standley	36822	P. C. Standley	36822	1924-03-06	CR	Limón			La Colombiana Farm of the United Fruit Co	No image seen to examine voucher, look at herbaria	Coordinates previously informed dubious or ambiguous and could not correct properly	COSTA RICA	Limon	La Colombiana Farm Of The United Fruit Co	La Colombiana Farm Of The United Fruit Co	locality	state	check_local.2state
PRESERVED_SPECIMEN	1317352662	SPECIES	Theobroma L.	Theobroma simiarum Donn.Sm.	Theobroma simiarum Donn.Sm.			CC0_1_0	US	Botany	NMNH Extant Biology		1227646	P.C. Standley	36822	P. C. Standley	36822	1924-03-06	CR	Limón			La Colombiana Farm of the United Fruit Co	No image seen to examine voucher, look at herbaria	Coordinates previously informed dubious or ambiguous and could not correct properly	COSTA RICA	Limon	La Colombiana Farm Of The United Fruit Co	La Colombiana Farm Of The United Fruit Co	locality	state	check_local.2state
PRESERVED_SPECIMEN	1322561999	SPECIES	Herrania Goudot	Herrania purpurea (Pittier) R.E.Schult.	Herrania purpurea (Pittier) R.E.Schult.	9.9913106	-83.0415078	CC0_1_0	US	Botany	NMNH Extant Biology		1227652	P.C. Standley	36832	P. C. Standley	36832	1924-03-06	CR	Limón			La Colombiana Farm of the United Fruit Co	Physically seen at herbaria and checked at herbarium	Coordinates previously informed in the label and not altered	COSTA RICA	Limon	La Colombiana Farm Of The United Fruit Co	La Colombiana Farm Of The United Fruit Co	locality	state	check_local.2state
PRESERVED_SPECIMEN	1318045140	SPECIES	Herrania Goudot	Herrania purpurea (Pittier) R.E.Schult.	Herrania purpurea (Pittier) R.E.Schult.	9.9913106	-83.0415078	CC0_1_0	US	Botany	NMNH Extant Biology		1227653	P.C. Standley	36832	P. C. Standley	36832	1924-03-06	CR	Limón			La Colombiana Farm of the United Fruit Co	Physically seen at herbaria and checked at herbarium	Coordinates previously informed in the label and not altered	COSTA RICA	Limon	La Colombiana Farm Of The United Fruit Co	La Colombiana Farm Of The United Fruit Co	locality	state	check_local.2state
PRESERVED_SPECIMEN	1320639724	SPECIES	Theobroma L.	Theobroma bicolor Humb. & Bonpl.	Theobroma bicolor Humb. & Bonpl.	10.2136788	-83.7890894	CC0_1_0	US	Botany	NMNH Extant Biology		1227917	P.C. Standley	37374	P. C. Standley	37374	1924-03-12	CR	Limón			Vicinity of Guapiles	Physically seen at herbaria and checked at herbarium	Coordinates previously informed in the label and not altered	COSTA RICA	Limon	Vicinity Of Guapiles	Vicinity Of Guapiles	locality	state	check_local.2state
PRESERVED_SPECIMEN	1318682083	SPECIES	Theobroma L.	Theobroma simiarum Donn.Sm.	Theobroma simiarum Donn.Sm.			CC0_1_0	US	Botany	NMNH Extant Biology		1227920	P.C. Standley	37377	P. C. Standley	37377	1924-03-12	CR	Limón			Vicinity of Guápiles	No image seen to examine voucher, look at herbaria	Coordinates previously informed dubious or ambiguous and could not correct properly	COSTA RICA	Limon	Vicinity Of Guapiles	Vicinity Of Guapiles	locality	state	check_local.2state
PRESERVED_SPECIMEN	2626731355	SPECIES	Theobroma L.	Theobroma cacao L.	Theobroma cacao L.	-6.59	106.8	CC0_1_0	WAG	Botany			WAG.1975466	L. Idris		Idris	Idris s.n.	1924-06-07	ID	Java			Buitenzorg cultuurtuin	Physically seen at herbaria and checked at herbarium	Coordinates previously informed in the label and not altered	INDONESIA	Java	Buitenzorg	Buitenzorg	locality	country	check_local.2country
PRESERVED_SPECIMEN	2626700352	SPECIES	Theobroma L.	Theobroma cacao L.	Theobroma cacao L.	-6.59	106.8	CC0_1_0	WAG	Botany			WAG.1975465	L. Idris		Idris	Idris s.n.	1924-06-07	ID	Java			Buitenzorg cultuurtuin	Physically seen at herbaria and checked at herbarium	Coordinates previously informed in the label and not altered	INDONESIA	Java	Buitenzorg	Buitenzorg	locality	country	check_local.2country
PRESERVED_SPECIMEN	1260452155	SPECIES	Theobroma L.	Theobroma cacao L.	Theobroma cacao L.			CC_BY_4_0	MO	MO	Tropicos	MOBOT	3073074	C. Allen	880	Cyril Allen	Allen 880	1924-12-15	CO	Magdalena			Forest Poponte	Physically seen at herbaria and checked at herbarium	Coordinates previously informed dubious or ambiguous and could not correct properly	COLOMBIA	Magdalena	Forest	Forest	locality	state	check_local.2state
PRESERVED_SPECIMEN	1321193778	SPECIES	Theobroma L.	Theobroma cacao L.	Theobroma cacao L.	10.4113014	-74.4056612	CC0_1_0	US	Botany	NMNH Extant Biology		3464589	C. Allen	880	C. Allen	880	1924-12-16	CO				Magdalena Valley	Physically seen at herbaria and checked at herbarium	Coordinates previously informed in the label and not altered	COLOMBIA		Magdalena Valley	Magdalena Valley	country	country	ok_same_resolution
PRESERVED_SPECIMEN	1258381121	SPECIES	Theobroma L.	Theobroma cacao L.	Theobroma cacao L.			CC_BY_4_0	MO	MO	Tropicos	MOBOT	1166680	C. Allen	881	Cyril Allen	Allen 881	1924-12-16	CO				Forest Poponte Magdalena Valley	Physically seen at herbaria and checked at herbarium	Coordinates previously informed dubious or ambiguous and could not correct properly	COLOMBIA		Forest	Forest	country	country	ok_same_resolution
PRESERVED_SPECIMEN	1318017802	SPECIES	Herrania Goudot	Herrania purpurea (Pittier) R.E.Schult.	Herrania purpurea (Pittier) R.E.Schult.			CC0_1_0	US	Botany	NMNH Extant Biology		1251690	P.C. Standley	40911	P. C. Standley	40911	1925-11-18	PA	Panama			Gatun Lake	Physically seen at herbaria and checked at herbarium	Coordinates previously informed dubious or ambiguous and could not correct properly	PANAMA	Panama	Gatun Lake	Gatun Lake	locality	state	check_local.2state
PRESERVED_SPECIMEN	2516388769	SPECIES	Theobroma L.	Theobroma cacao L.	Theobroma cacao L.	-6.5948329	106.6518035	CC0_1_0	L	Botany			L.2395893	B.H. Danser	5601	Danser BH	Danser, BH 5601	1925-11-22	ID				Ins Java Res Batavia Buitenzorg Kampoeng Babakar	Physically seen at herbaria and checked at herbarium	Coordinates previously informed in the label and not altered	INDONESIA		Ins	Ins	country	country	ok_same_resolution
PRESERVED_SPECIMEN	1320579535	SPECIES	Theobroma L.	Theobroma cacao L.	Theobroma cacao L.	19.5269646	-72.2437813	CC0_1_0	US	Botany	NMNH Extant Biology		1300005	E.C. Leonard	8550	E. C. Leonard	8550	1926-01-06	HT	Nord			Dondon; W of village	Physically seen at herbaria and checked at herbarium	Coordinates previously informed in the label and not altered	HAITI	Nord	W Of Village	Dondon	locality	state	check_local.2state
PRESERVED_SPECIMEN	2397812364	SPECIES	Theobroma L.	Theobroma cacao L.	Theobroma cacao L.	10.4563619	-84.9713512	CC0_1_0	US	Botany	NMNH Extant Biology		1253876	P.C. Standley	44954	P. C. Standley & J. Valerio R.	44954	1926-01-10	CR	Guanacaste			Vicinity of Tilarán	Physically seen at herbaria and checked at herbarium	Coordinates previously informed in the label and not altered	COSTA RICA	Guanacaste	Vicinity Of Tilaran	Vicinity Of Tilaran	locality	state	check_local.2state
PRESERVED_SPECIMEN	2397722272	SPECIES	Theobroma L.	Theobroma cacao L.	Theobroma cacao L.	10.4563619	-84.9713512	CC0_1_0	US	Botany	NMNH Extant Biology		1254268	P.C. Standley	45715	P. C. Standley & J. Valerio R.	45715	1926-01-10	CR	Guanacaste			Vicinity of Tilarán	Physically seen at herbaria and checked at herbarium	Coordinates previously informed in the label and not altered	COSTA RICA	Guanacaste	Vicinity Of Tilaran	Vicinity Of Tilaran	locality	state	check_local.2state
PRESERVED_SPECIMEN	1317822858	SPECIES	Theobroma L.	Theobroma cacao L.	Theobroma cacao L.			CC0_1_0	US	Botany	NMNH Extant Biology		1300459	E.C. Leonard	9249	E. C. Leonard	9249	1926-01-27	HT	Nord			Along trail SW of Plaisance Vicinity of Plaisance	Physically seen at herbaria and checked at herbarium	Coordinates previously informed dubious or ambiguous and could not correct properly	HAITI	Nord	Along Trail Sw Of Plaisance	Along Trail Sw Of Plaisance	locality	state	check_local.2state
PRESERVED_SPECIMEN	1930255009	SPECIES	Theobroma L.	Theobroma cacao L.	Theobroma cacao L.	19.597747	-72.470704	CC0_1_0	NY	NY	Vascular plants		1660890	E.C. Leonard	9252	E. C. Leonard	9252	1926-01-27	HT	Nord			Vicinity of Plaisance	Physically seen at herbaria and checked at herbarium	Coordinates previously informed in the label and not altered	HAITI	Nord	Vicinity Of Plaisance	Vicinity Of Plaisance	locality	state	check_local.2state
PRESERVED_SPECIMEN	1322379994	SPECIES	Theobroma L.	Theobroma cacao L.	Theobroma cacao L.	19.597747	-72.470704	CC0_1_0	US	Botany	NMNH Extant Biology		1300461	E.C. Leonard	9252	E. C. Leonard	9252	1926-01-27	HT	Nord			Plaisance SW of	Physically seen at herbaria and checked at herbarium	Coordinates previously informed in the label and not altered	HAITI	Nord	Plaisance	Plaisance	locality	county	check_local.2municip.
PRESERVED_SPECIMEN	1265518002	SPECIES	Theobroma L.	Theobroma obovatum Klotzsch ex Bernoulli	Theobroma obovatum Klotzsch ex Bernoulli			CC_BY_4_0	K	Herbarium			K001212890	A. Ducke	21044	Ducke, A.	21044	1926-02-04	BR				Horto Bot Pará cultum (prov Purus civ Amazonas)	Physically seen at herbaria and checked at herbarium	Coordinates previously informed dubious or ambiguous and could not correct properly	BRAZIL		Purus Civ	Horto Bot	country	country	ok_same_resolution
PRESERVED_SPECIMEN	2517461059	SPECIES	Theobroma L.	Theobroma obovatum Klotzsch ex Bernoulli	Theobroma obovatum Klotzsch ex Bernoulli			CC0_1_0	U	Botany			U.1382284	A. Ducke	21044	Ducke A	Ducke, A 21044	1926-02-04	ZZ					Not seen at herbaria, but image seen online properly	Coordinates previously informed dubious or ambiguous and could not correct properly	UNDEFINED				no_info	no_info	ok_same_resolution
PRESERVED_SPECIMEN	2284240011	SPECIES	Theobroma L.	Theobroma obovatum Klotzsch ex Bernoulli	Theobroma obovatum Klotzsch ex Bernoulli			CC0_1_0	US	Botany	NMNH Extant Biology			A. Ducke	21044	A. Ducke	herb. 21044	1926-02-04	BR				Horto Bot Pará cultum (provin Rio Purús civ Amazonas)	Not seen at herbaria, but image seen online properly	Coordinates previously informed dubious or ambiguous and could not correct properly	BRAZIL		Horto Bot	Horto Bot	country	country	ok_same_resolution
PRESERVED_SPECIMEN	1322570662	SPECIES	Theobroma L.	Theobroma obovatum Klotzsch ex Bernoulli	Theobroma obovatum Klotzsch ex Bernoulli			CC0_1_0	US	Botany	NMNH Extant Biology		1443813	A. Ducke	21044	A. Ducke	herb. 21044	1926-02-04	BR				Horto Bot Pará cultum (provin Rio Purús civ Amazonas)	Physically seen at herbaria and checked at herbarium	Coordinates previously informed dubious or ambiguous and could not correct properly	BRAZIL		Horto Bot	Horto Bot	country	country	ok_same_resolution
PRESERVED_SPECIMEN	1265518211	SPECIES	Theobroma L.	Theobroma microcarpum Mart.	Theobroma microcarpum Mart.	-1.240743738	-48.45940304	CC_BY_4_0	K	Herbarium			K001213397	A. Ducke		Ducke, A.	s.n.	1926-02-04	BR			Belém	Horto Botânico Pará cultivada proven Rio Purus (civ Amazonas)	Physically seen at herbaria and checked at herbarium	Coordinates previously informed in the label and not altered	BRAZIL		Belem	Horto Botanico	country	country	ok_same_resolution
PRESERVED_SPECIMEN	1424167171	SPECIES	Theobroma L.	Theobroma obovatum Klotzsch ex Bernoulli	Theobroma obovatum Klotzsch ex Bernoulli	-1.240743738	-48.45940304	CC_BY_4_0	RB	RB	RB - Rio de Janeiro Botanical Garden Herbarium Collection		RB00433953	A. Ducke		A. Ducke		1926-02-04	BR	Pará		Belém	Cult Rio Purús	Physically seen at herbaria and checked at herbarium	Georeferencing corrected accordingly	BRAZIL	Para	Belem	Cult	locality	county	check_local.2municip.
PRESERVED_SPECIMEN	1424166704	SPECIES	Herrania Goudot	Herrania nitida (Poepp.) R.E.Schult.	Herrania nitida (Poepp.) R.E.Schult.	-1.240743738	-48.45940304	CC_BY_4_0	RB	RB	RB - Rio de Janeiro Botanical Garden Herbarium Collection		RB00433433	A. Ducke		A.Ducke		1926-02-04	BR	Pará		Belém	Cultivada no Museu Paraense	Not seen at herbaria, but image seen online properly	Georeferencing corrected accordingly	BRAZIL	Para	Belem	Cultivada No Museu Paraense	locality	county	check_local.2municip.
PRESERVED_SPECIMEN	1424167195	SPECIES	Theobroma L.	Theobroma microcarpum Mart.	Theobroma microcarpum Mart.	-1.240743738	-48.45940304	CC_BY_4_0	RB	RB	RB - Rio de Janeiro Botanical Garden Herbarium Collection		RB00433921	A. Ducke		A. Ducke		1926-02-04	BR	Pará		Belém	Cult no Museu Paraense (próx rio Purús)	Physically seen at herbaria and checked at herbarium	Georeferencing corrected accordingly	BRAZIL	Para	Belem	Cult	locality	county	check_local.2municip.
PRESERVED_SPECIMEN	2515587815	SPECIES	Theobroma L.	Theobroma microcarpum Mart.	Theobroma microcarpum Mart.			CC0_1_0	U	Botany			U.1382313	A. Ducke		Ducke A	Ducke, A 21045	1926-02-04	ZZ					Not seen at herbaria, but image seen online properly	Coordinates previously informed dubious or ambiguous and could not correct properly	UNDEFINED				no_info	no_info	ok_same_resolution
PRESERVED_SPECIMEN	1322632960	SPECIES	Theobroma L.	Theobroma microcarpum Mart.	Theobroma microcarpum Mart.	-1.240743738	-48.45940304	CC0_1_0	US	Botany	NMNH Extant Biology		1443814	A. Ducke		A. Ducke	Jard. Bot. Rio 21045	1926-02-04	BR				Horto Bot Pará cultum proven Rio Purus (civ Amazonas)	Physically seen at herbaria and checked at herbarium	Coordinates previously informed in the label and not altered	BRAZIL		Horto Bot	Horto Bot	country	country	ok_same_resolution
PRESERVED_SPECIMEN	1320548204	SPECIES	Theobroma L.	Theobroma cacao L.	Theobroma cacao L.	10.123244	-83.534653	CC0_1_0	US	Botany	NMNH Extant Biology		1305648	P.C. Standley	48644	P. C. Standley & J. Valerio R.	48644	1926-02-18	CR	Limón			Finca Montecristo on the Río Reventazón below Cairo	Physically seen at herbaria and checked at herbarium	Coordinates previously informed in the label and not altered	COSTA RICA	Limon	Finca Montecristo	Finca Montecristo	locality	state	check_local.2state
PRESERVED_SPECIMEN	1317928251	SPECIES	Herrania Goudot	Herrania purpurea (Pittier) R.E.Schult.	Herrania purpurea (Pittier) R.E.Schult.	10.123244	-83.534653	CC0_1_0	US	Botany	NMNH Extant Biology		1305515	P.C. Standley	48421	P. C. Standley & J. Valerio R.	48421	1926-02-18	CR	Limón			Finca Montecristo on the Río Reventazón below Cairo	Physically seen at herbaria and checked at herbarium	Coordinates previously informed in the label and not altered	COSTA RICA	Limon	Finca Montecristo	Finca Montecristo	locality	state	check_local.2state
PRESERVED_SPECIMEN	1321571159	SPECIES	Herrania Goudot	Herrania purpurea (Pittier) R.E.Schult.	Herrania purpurea (Pittier) R.E.Schult.	10.123244	-83.534653	CC0_1_0	US	Botany	NMNH Extant Biology		1305593	P.C. Standley	48545	P. C. Standley & J. Valerio R.	48545	1926-02-18	CR	Limón			Finca Montecristo on the Río Reventazón below Cairo	Physically seen at herbaria and checked at herbarium	Coordinates previously informed in the label and not altered	COSTA RICA	Limon	Finca Montecristo	Finca Montecristo	locality	state	check_local.2state
PRESERVED_SPECIMEN	1319245687	SPECIES	Herrania Goudot	Herrania purpurea (Pittier) R.E.Schult.	Herrania purpurea (Pittier) R.E.Schult.	10.123244	-83.534653	CC0_1_0	US	Botany	NMNH Extant Biology		1305615	P.C. Standley	48584	P. C. Standley & J. Valerio R.	48584	1926-02-18	CR	Limón			Finca Montecristo on the Río Reventazón below Cairo	Physically seen at herbaria and checked at herbarium	Coordinates previously informed in the label and not altered	COSTA RICA	Limon	Finca Montecristo	Finca Montecristo	locality	state	check_local.2state
PRESERVED_SPECIMEN	1320845435	SPECIES	Herrania Goudot	Herrania purpurea (Pittier) R.E.Schult.	Herrania purpurea (Pittier) R.E.Schult.	10.123244	-83.534653	CC0_1_0	US	Botany	NMNH Extant Biology		1305707	P.C. Standley	48792	P. C. Standley & J. Valerio R.	48792	1926-02-19	CR	Limón			Hamburg Finca on the Río Reventazón below Cairo	Physically seen at herbaria and checked at herbarium	Coordinates previously informed in the label and not altered	COSTA RICA	Limon	Hamburg Finca	Hamburg Finca	locality	state	check_local.2state
PRESERVED_SPECIMEN	1424167182	SPECIES	Theobroma L.	Theobroma cacao L.	Theobroma cacao L.	-1.240743738	-48.45940304	CC_BY_4_0	RB	RB	RB - Rio de Janeiro Botanical Garden Herbarium Collection		RB00433917	A. Ducke		A. Ducke		1926-02-23	BR	Pará		Belém	Horto Bot Pará	Physically seen at herbaria and checked at herbarium	Georeferencing corrected accordingly	BRAZIL	Para	Belem	Horto Bot	locality	county	check_local.2municip.
PRESERVED_SPECIMEN	1318903776	SPECIES	Theobroma L.	Theobroma cacao L.	Theobroma cacao L.			CC0_1_0	US	Botany	NMNH Extant Biology		1430826	J.G. Jack	4334	J. G. Jack	4334	1926-03-17	CU				Soledad Cienfuegos	Physically seen at herbaria and checked at herbarium	Coordinates previously informed dubious or ambiguous and could not correct properly	CUBA		Soledad	Soledad	country	country	ok_same_resolution
PRESERVED_SPECIMEN	1090188082	SPECIES	Theobroma L.	Theobroma cacao L.	Theobroma cacao L.	-16.8164132	-151.4552213	CC0_1_0	BISH	BISH	Herbarium Pacificum World Specimens	BPBM	14188	J.W. Moore	725	Moore, J.W.	Collector Number: 725	1927-04-11	PF				Cultivated in Faaroa Valley	Voucher not seen online, but image of one or more of its duplicates seen	Coordinates previously informed in the label and not altered	FRENCH POLYNESIA		Cultivated In Faaroa Valley	Cultivated In Faaroa Valley	country	country	ok_same_resolution
PRESERVED_SPECIMEN	2516283613	SPECIES	Theobroma L.	Theobroma cacao L.	Theobroma cacao L.	-16.8164132	-151.4552213	CC0_1_0	L	Botany			L.2395817	J.W. Moore	725	Moore JW	Moore, JW 725	1927-04-11	ZZ					Physically seen at herbaria and checked at herbarium	Coordinates previously informed in the label and not altered	FRENCH POLYNESIA				no_info	no_info	ok_same_resolution
PRESERVED_SPECIMEN	2515574562	SPECIES	Theobroma L.	Theobroma cacao L.	Theobroma cacao L.	-16.8164132	-151.4552213	CC0_1_0	U	Botany			U.1377825	J.W. Moore	725	Moore JW	Moore, JW 725	1927-04-11	ZZ					Physically seen at herbaria and checked at herbarium	Coordinates previously informed in the label and not altered	FRENCH POLYNESIA				no_info	no_info	ok_same_resolution
PRESERVED_SPECIMEN	1321916991	SPECIES	Herrania Goudot	Herrania purpurea (Pittier) R.E.Schult.	Herrania purpurea (Pittier) R.E.Schult.			CC0_1_0	US	Botany	NMNH Extant Biology		1319162	L.A. Kenoyer	443	L. A. Kenoyer	443	1927-07-23	PA	Panama				Physically seen at herbaria and checked at herbarium	Coordinates previously informed dubious or ambiguous and could not correct properly	PANAMA	Panama			stateProvince	state	ok_same_resolution
PRESERVED_SPECIMEN	2516393780	SPECIES	Theobroma L.	Theobroma cacao L.	Theobroma cacao L.	3.3217968	98.5501283	CC0_1_0	L	Botany			L.2395867	J.A. Lörzing	11912	Lörzing JA	Lörzing, JA 11912	1927-09-07	ZZ					Physically seen at herbaria and checked at herbarium	Coordinates previously informed in the label and not altered	INDONESIA				no_info	no_info	ok_same_resolution
PRESERVED_SPECIMEN	2516390800	SPECIES	Theobroma L.	Theobroma cacao L.	Theobroma cacao L.	3.3217968	98.5501283	CC0_1_0	L	Botany			L.2395868	J.A. Lörzing	11912	Lörzing JA	Lörzing, JA 11912	1927-09-07	ZZ					Physically seen at herbaria and checked at herbarium	Coordinates previously informed in the label and not altered	INDONESIA				no_info	no_info	ok_same_resolution
PRESERVED_SPECIMEN	1424166578	SPECIES	Herrania Goudot	Herrania nitida (Poepp.) R.E.Schult.	Herrania nitida (Poepp.) R.E.Schult.			CC_BY_4_0	RB	RB	RB - Rio de Janeiro Botanical Garden Herbarium Collection		RB00433431	A. Ducke		A.Ducke		1927-11-12	BR	Tocantins		Tocantins		Physically seen at herbaria and checked at herbarium	Coordinates previously informed dubious or ambiguous and could not correct properly	BRAZIL	Tocantins	Tocantins		municipality	state	check_municip.2state
PRESERVED_SPECIMEN	1322023068	SPECIES	Theobroma L.	Theobroma cacao L.	Theobroma cacao L.	15.7383571	-87.4582997	CC0_1_0	US	Botany	NMNH Extant Biology		1408505	P.C. Standley	54879	P. C. Standley	54879	1927-12-06	HN	Atlántida	Tela		Lancetilla Valley near Tela	Physically seen at herbaria and checked at herbarium	Coordinates previously informed in the label and not altered	HONDURAS	Atlantida	Tela	Lancetilla Valley	locality	county	check_local.2municip.
PRESERVED_SPECIMEN	1317480102	SPECIES	Theobroma L.	Theobroma cacao L.	Theobroma cacao L.			CC0_1_0	US	Botany	NMNH Extant Biology		1408921	P.C. Standley	55742	P. C. Standley	55742	1928-02-07	HN	Atlántida			La Fragua	Physically seen at herbaria and checked at herbarium	Coordinates previously informed dubious or ambiguous and could not correct properly	HONDURAS	Atlantida	La Fragua	La Fragua	locality	state	check_local.2state
PRESERVED_SPECIMEN	1258380827	SPECIES	Theobroma L.	Theobroma cacao L.	Theobroma cacao L.			CC_BY_4_0	MO	MO	Tropicos	MOBOT	1166441	W.E. Broadway		W.E. Broadway	Broadway s.n.	1928-05-25	TT	Trinidad & Tobago			Caura road near 3 mile post	Physically seen at herbaria and checked at herbarium	Coordinates previously informed dubious or ambiguous and could not correct properly	TRINIDAD TOBAGO	Trinidad & Tobago	Caura Road Near 3 Mile Post	Caura Road Near 3 Mile Post	locality	country	check_local.2country
PRESERVED_SPECIMEN	1929215732	SPECIES	Theobroma L.	Theobroma grandiflorum (Willd. ex Spreng.) K.Schum. in Mart.	Theobroma grandiflorum Schum.	-2.625919383	-60.25962801	CC0_1_0	NY	NY	Vascular plants		2107794	P. Luetzelburg	22007	P. von Luetzelburg	22007	1928-08-19	BR	Amazonas	Manaus		Horto experimental	Physically seen at herbaria and checked at herbarium	Georeferencing corrected accordingly	BRAZIL	Amazonas	Manaus	Horto Experimental	locality	county	check_local.2municip.
PRESERVED_SPECIMEN	1318969434	SPECIES	Theobroma L.	Theobroma cacao L.	Theobroma cacao L.	15.70464534	-87.59825701	CC0_1_0	US	Botany	NMNH Extant Biology		1407379	P.C. Standley	52877	P. C. Standley	52877	1928-12-06	HN	Atlántida	Tela		Lancetilla Valley near Tela	Physically seen at herbaria and checked at herbarium	Georeferencing corrected accordingly	HONDURAS	Atlantida	Tela	Lancetilla Valley	locality	county	check_local.2municip.
PRESERVED_SPECIMEN	1321632882	SPECIES	Theobroma L.	Theobroma cacao L.	Theobroma cacao L.			CC0_1_0	US	Botany	NMNH Extant Biology		1453962	E.C. Leonard	15717	E. C. Leonard & G. M. Leonard	15717	1929-05-15	HT				Vicinity of Port de Paix La Coup trail	Physically seen at herbaria and checked at herbarium	Coordinates previously informed dubious or ambiguous and could not correct properly	HAITI		Vicinity Of Port De Paix	Vicinity Of Port De Paix	country	country	ok_same_resolution
PRESERVED_SPECIMEN	912320116	SPECIES	Theobroma L.	Theobroma grandiflorum (Willd. ex Spreng.) K.Schum. in Mart.	Theobroma grandiflorum Schum.			CC_BY_4_0	K	Herbarium			K000381050	W.J. Burchell	9375	Burchell	9375	1929-06-08	BR				On the Rio Mojú State of Pará on the right bank	Not seen at herbaria, but image seen online properly	Coordinates previously informed dubious or ambiguous and could not correct properly	BRAZIL		On The Rio Moju State Of Para	On The Rio Moju State Of Para	country	country	ok_same_resolution
PRESERVED_SPECIMEN	2517196138	SPECIES	Theobroma L.	Theobroma cacao L.	Theobroma cacao L.			CC0_1_0	U	Botany			U.1382348	D.G. Geyskes		Geyskes DG	Geyskes, DG s.n.	1929-07-28	TT				Mt St Benedict Trinidad BWI	Not seen at herbaria, but image seen online properly	Coordinates previously informed dubious or ambiguous and could not correct properly	TRINIDAD TOBAGO		Mt	Mt	country	country	ok_same_resolution
PRESERVED_SPECIMEN	1320960080	SPECIES	Herrania Goudot	Herrania nitida (Poepp.) R.E.Schult.	Herrania nitida (Poepp.) R.E.Schult.	-3.762236	-73.261837	CC0_1_0	US	Botany	NMNH Extant Biology		1461183	E.P. Killip	27431	E. P. Killip & A. C. Smith	27431	1929-08-03	PE	Loreto			Iquitos	Physically seen at herbaria and checked at herbarium	Georeferencing corrected accordingly	PERU	Loreto	Iquitos	Iquitos	locality	county	check_local.2municip.
PRESERVED_SPECIMEN	1319555139	SPECIES	Herrania Goudot	Herrania nitida (Poepp.) R.E.Schult.	Herrania nitida (Poepp.) R.E.Schult.			CC0_1_0	US	Botany	NMNH Extant Biology		1462592	A.C.S. E.p.killip	29188	E. P. Killip, A. C. Smith & W. J. Dennis	29188	1929-08-20	PE	Loreto			San Isidro near mouth of Río Pastaza; Río Marañon valley	Not seen at herbaria, but image seen online properly	Coordinates previously informed dubious or ambiguous and could not correct properly	PERU	Loreto	San Isidro	San Isidro	locality	state	check_local.2state
PRESERVED_SPECIMEN	1321579489	SPECIES	Herrania Goudot	Herrania nitida (Poepp.) R.E.Schult.	Herrania nitida var. sphenophylla R.E.Schult.	-5.9007717	-76.1129048	CC0_1_0	US	Botany	NMNH Extant Biology		1461866	E.P. Killip	28234	E. P. Killip & A. C. Smith	28234	1929-08-26	PE	Loreto			between Yurimaguas and Balsapuerto (lower Río Huallaga basin)	Physically seen at herbaria and checked at herbarium	Coordinates previously informed in the label and not altered	PERU	Loreto	Between Yurimaguas And Balsapuerto	Between Yurimaguas And Balsapuerto	locality	state	check_local.2state
PRESERVED_SPECIMEN	1259459230	SPECIES	Herrania Goudot	Herrania purpurea (Pittier) R.E.Schult.	Herrania purpurea (Pittier) R.E.Schult.			CC_BY_4_0	MO	MO	Tropicos	MOBOT	2172190	W.N. Bangham	549	W.N. Bangham	Bangham 549	1929-09-03	PA	Canal Area			Barro Colorado Island Armour House	Physically seen at herbaria and checked at herbarium	Coordinates previously informed dubious or ambiguous and could not correct properly	PANAMA	Canal Area	Barro Colorado Island	Barro Colorado Island	locality	country	check_local.2country
PRESERVED_SPECIMEN	1936101885	SPECIES	Theobroma L.	Theobroma cacao L.	Theobroma cacao L.	-3.7341173	-73.2517286	CC_BY_NC_4_0	MA	MA			MA-01-00333782	E.P. Killip	29434	E.P. Killip & A.C. Smith	29434	1929-09-18	PE				Dept Loreto: San Antonio on Rio Itaya	Voucher not seen online, but image of one or more of its duplicates seen	Coordinates previously informed in the label and not altered	PERU		Departamento Deoreto	Departamento Deoreto	country	country	ok_same_resolution
PRESERVED_SPECIMEN	1319021582	SPECIES	Theobroma L.	Theobroma cacao L.	Theobroma cacao L.	-3.7341173	-73.2517286	CC0_1_0	US	Botany	NMNH Extant Biology		1464040	E.P. Killip	29434	E. P. Killip & A. C. Smith	29434	1929-09-18	PE	Loreto			San Antonio on Río Itaya	Physically seen at herbaria and checked at herbarium	Coordinates previously informed in the label and not altered	PERU	Loreto	San Antonio	San Antonio	locality	state	check_local.2state
PRESERVED_SPECIMEN	1258380309	SPECIES	Theobroma L.	Theobroma cacao L.	Theobroma cacao L.			CC_BY_4_0	MO	MO	Tropicos	MOBOT	1165961	W.A. Schipp	419	William A. Schipp	Schipp 419	1929-10-05	BZ	Stann Creek			Middlesex	Physically seen at herbaria and checked at herbarium	Coordinates previously informed dubious or ambiguous and could not correct properly	BELIZE	Stann Creek	Middlesex	Middlesex	locality	state	check_local.2state
PRESERVED_SPECIMEN	1931227595	SPECIES	Theobroma L.	Theobroma bicolor Humb. & Bonpl.	Theobroma bicolor Humb. & Bonpl.	-3.0439399	-60.2473076	CC0_1_0	NY	NY	Vascular plants		2108069	E.P. Killip	30006	E. P. Killip	30006	1929-10-13	BR	Amazonas	Manaus		Agricultural Experiment Station	Physically seen at herbaria and checked at herbarium	Coordinates previously informed in the label and not altered	BRAZIL	Amazonas	Manaus	Agricultural Experiment Station	locality	county	check_local.2municip.
PRESERVED_SPECIMEN	1320269743	SPECIES	Theobroma L.	Theobroma bicolor Humb. & Bonpl.	Theobroma bicolor Humb. & Bonpl.	-3.0439399	-60.2473076	CC0_1_0	US	Botany	NMNH Extant Biology		1464083	E.P. Killip	30006	E. P. Killip & A. C. Smith	30006	1929-10-13	BR	Amazonas			Manáos Agricultural Experiment Station	Physically seen at herbaria and checked at herbarium	Coordinates previously informed in the label and not altered	BRAZIL	Amazonas	Manaos	Manaos	locality	state	check_local.2state
PRESERVED_SPECIMEN	1929438305	SPECIES	Theobroma L.	Theobroma grandiflorum (Willd. ex Spreng.) K.Schum. in Mart.	Theobroma grandiflorum Schum.	-3.105281127	-60.02620539	CC0_1_0	NY	NY	Vascular plants		2107796	E.P. Killip	30011	E. P. Killip	30011	1929-10-13	BR	Amazonas	Manaus		Agricultural Experiment Station	Physically seen at herbaria and checked at herbarium	Coordinates previously informed in the label and not altered	BRAZIL	Amazonas	Manaus	Agricultural Experiment Station	locality	county	check_local.2municip.
PRESERVED_SPECIMEN	1318983884	SPECIES	Theobroma L.	Theobroma grandiflorum (Willd. ex Spreng.) K.Schum. in Mart.	Theobroma grandiflorum Schum.	-3.105281127	-60.02620539	CC0_1_0	US	Botany	NMNH Extant Biology		1464084	E.P. Killip	30011	E. P. Killip & A. C. Smith	30011	1929-10-13	BR	Amazonas			Manáos Agricultural Experiment Station	Physically seen at herbaria and checked at herbarium	Coordinates previously informed in the label and not altered	BRAZIL	Amazonas	Manaos	Manaos	locality	state	check_local.2state
PRESERVED_SPECIMEN	1930432816	SPECIES	Theobroma L.	Theobroma cacao L.	Theobroma cacao L.	-1.685563884	-50.48091594	CC0_1_0	NY	NY	Vascular plants		2107754	E.P. Killip	30222	E. P. Killip	30222	1929-10-23	BR	Pará	Breves		Amazon estuary	Physically seen at herbaria and checked at herbarium	Coordinates previously informed in the label and not altered	BRAZIL	Para	Breves	Amazon Estuary	locality	county	check_local.2municip.
PRESERVED_SPECIMEN	2397724007	SPECIES	Theobroma L.	Theobroma cacao L.	Theobroma cacao L.	-1.685563884	-50.48091594	CC0_1_0	US	Botany	NMNH Extant Biology		1463379	E.P. Killip	30222	E. P. Killip & A. Smith	30222	1929-10-23	BR	Pará			Breves Amazon estuary	Physically seen at herbaria and checked at herbarium	Coordinates previously informed in the label and not altered	BRAZIL	Para	Breves	Breves	locality	county	check_local.2municip.
PRESERVED_SPECIMEN	1930945254	SPECIES	Theobroma L.	Theobroma grandiflorum (Willd. ex Spreng.) K.Schum. in Mart.	Theobroma grandiflorum Schum.			CC0_1_0	NY	NY	Vascular plants		2107774	E.P. Killip	30320	E. P. Killip	30320	1929-10-29	BR	Pará			Tapaná near Pará	Physically seen at herbaria and checked at herbarium	Coordinates previously informed dubious or ambiguous and could not correct properly	BRAZIL	Para	Tapana	Tapana	locality	state	check_local.2state
PRESERVED_SPECIMEN	1322231183	SPECIES	Theobroma L.	Theobroma grandiflorum (Willd. ex Spreng.) K.Schum. in Mart.	Theobroma grandiflorum Schum.			CC0_1_0	US	Botany	NMNH Extant Biology		1463445	E.P. Killip	30320	E. P. Killip & A. C. Smith	30320	1929-10-29	BR	Pará			Tapaná near Pará	Physically seen at herbaria and checked at herbarium	Coordinates previously informed dubious or ambiguous and could not correct properly	BRAZIL	Para	Tapana	Tapana	locality	state	check_local.2state
PRESERVED_SPECIMEN	2517476002	SPECIES	Theobroma L.	Theobroma cacao L.	Theobroma cacao L.			CC0_1_0	U	Botany			U.1377832	P. Groenhart	84	Groenhart P	Groenhart, P 84	1929-11-03	ZZ					Physically seen at herbaria and checked at herbarium	Coordinates previously informed dubious or ambiguous and could not correct properly	UNDEFINED				no_info	no_info	ok_same_resolution
PRESERVED_SPECIMEN	1457753561	SPECIES	Theobroma L.	Theobroma cacao L.	Theobroma cacao L.			CC_BY_NC_4_0	FLAS			FLAS	131614	W.E. Broadway		W.E. Broadway		1929-11-10	TT	Trinidad				Not seen at herbaria, but image seen online properly	Coordinates previously informed dubious or ambiguous and could not correct properly	TRINIDAD TOBAGO	Trinidad	Trinidad And Tobago	Blanchisseuse Road Via Arima	locality	country	check_local.2country
PRESERVED_SPECIMEN	1258380825	SPECIES	Theobroma L.	Theobroma cacao L.	Theobroma cacao L.			CC_BY_4_0	MO	MO	Tropicos	MOBOT	1166439	W.E. Broadway		W.E. Broadway	Broadway s.n.	1929-11-10	TT	Trinidad & Tobago			Blanchisseuse Road via Arina planted	Physically seen at herbaria and checked at herbarium	Coordinates previously informed dubious or ambiguous and could not correct properly	TRINIDAD TOBAGO	Trinidad & Tobago	Blanchisseuse Road	Blanchisseuse Road	locality	country	check_local.2country
PRESERVED_SPECIMEN	1317703154	SPECIES	Theobroma L.	Theobroma angustifolium DC.	Theobroma angustifolium DC.			CC0_1_0	US	Botany	NMNH Extant Biology		1726570	C.W. Dodge	6399	C. W. Dodge & W. S. Thomas	6399	1930-02-12	CR	Guanacaste			upper portion of cañon of Río San José	Physically seen at herbaria and checked at herbarium	Coordinates previously informed dubious or ambiguous and could not correct properly	COSTA RICA	Guanacaste	Upper Portion Of Canon Of Rio San Jose	Upper Portion Of Canon Of Rio San Jose	locality	state	check_local.2state
PRESERVED_SPECIMEN	1258380656	SPECIES	Theobroma L.	Theobroma angustifolium DC.	Theobroma angustifolium DC.			CC_BY_4_0	MO	MO	Tropicos	MOBOT	1166282	C.W. Dodge	6399	Carroll W. Dodge|W. S. Thomas	Dodge 6399	1930-02-13	CR	Guanacaste			Upper portion of cañon of Río San José	Physically seen at herbaria and checked at herbarium	Coordinates previously informed dubious or ambiguous and could not correct properly	COSTA RICA	Guanacaste	Upper Portion Of Canon Of Rio San Jose	Upper Portion Of Canon Of Rio San Jose	locality	state	check_local.2state
PRESERVED_SPECIMEN	1258380559	SPECIES	Theobroma L.	Theobroma simiarum Donn.Sm.	Theobroma simiarum Donn.Sm.			CC_BY_4_0	MO	MO	Tropicos	MOBOT	1166187	C.W. Dodge	7164	Carroll W. Dodge|F. Nevermann	Dodge 7164	1930-04-02	CR	Limón			Between Río Reventazón and Río Parismina on Castilla Farm	Physically seen at herbaria and checked at herbarium	Coordinates previously informed dubious or ambiguous and could not correct properly	COSTA RICA	Limon	Between Rio Reventazon And Rio Parismina On Castilla Farm	Between Rio Reventazon And Rio Parismina On Castilla Farm	locality	state	check_local.2state
PRESERVED_SPECIMEN	1259457026	SPECIES	Herrania Goudot	Herrania purpurea (Pittier) R.E.Schult.	Herrania purpurea (Pittier) R.E.Schult.	10.2525	-83.46277	CC_BY_4_0	MO	MO	Tropicos	MOBOT	2170201	C.W. Dodge	7178	Carroll W. Dodge|F. Nevermann	Dodge 7178	1930-04-04	CR	Limón			Hills above tramline Los Negritos Farm near Río Reventazon	Physically seen at herbaria and checked at herbarium	Coordinates previously informed in the label and not altered	COSTA RICA	Limon	Hills Above Tramline	Los Negritos Farm	locality	state	check_local.2state
PRESERVED_SPECIMEN	46082703	SPECIES	Theobroma L.	Theobroma bicolor Humb. & Bonpl.	Theobroma bicolor Humb. & Bonpl.	8.849333053	-83.49779035	CC_BY_4_0	CR	Herbario Nacional de Costa Rica (CR)			77161	A.M. Brenes	12333	Brenes, Alberto Manuel		1930-04-14	CR	Puntarenas	Osa		Potreros de Puerto Jiménez de Osa	Physically seen at herbaria and checked at herbarium	Georeferencing corrected accordingly	COSTA RICA	Puntarenas	Osa	Potreros De Puerto Jimenez De Osa	locality	county	check_local.2municip.
PRESERVED_SPECIMEN	2513318773	SPECIES	Theobroma L.	Theobroma cacao L.	Theobroma cacao L.			CC0_1_0	L	Botany			L 0852679			Technische Hoogeschool Delft	Technische Hoogeschool, Delft s.n.	1930-05-01	ZZ					Not seen at herbaria, but image seen online properly	Coordinates previously informed dubious or ambiguous and could not correct properly	UNDEFINED				no_info	no_info	ok_same_resolution
PRESERVED_SPECIMEN	1831527772	SPECIES	Theobroma L.	Theobroma cacao L.	Theobroma cacao L.			CC_BY_4_0	W	Herbarium W			1933-0003507	G. Cufodontis		Cufodontis,G.		1930-05-07	CR				in regione Atlantica: La Castilla-Los Negritos 12 ab ore fluminis Reventazon in silva ad rivum Alt: 30 m	Not seen at herbaria, but image seen online properly	Coordinates previously informed dubious or ambiguous and could not correct properly	COSTA RICA		In Regione Atlantica	In Regione Atlantica	country	country	ok_same_resolution
PRESERVED_SPECIMEN	2517216079	SPECIES	Theobroma L.	Theobroma speciosum Willd. ex Spreng.	Theobroma speciosum Willd. ex Spreng.			CC0_1_0	U	Botany			U.1382302	B.A. Krukoff	1080	Krukoff BA	Krukoff, BA 1080	1931-09-01	BR				Flora of Brazil Cacaorana tree near river shore state of Para: upper Cupary River plateau between the Xingu and Tapajas Rivers	Not seen at herbaria, but image seen online properly	Coordinates previously informed dubious or ambiguous and could not correct properly	BRAZIL		Flora Of Brazil	Flora Of Brazil	country	country	ok_same_resolution
PRESERVED_SPECIMEN	1424167079	SPECIES	Theobroma L.	Theobroma cacao L.	Theobroma cacao L.	-5.3677074	-71.6396058	CC_BY_4_0	RB	RB	RB - Rio de Janeiro Botanical Garden Herbarium Collection		RB00433887	A. Ducke		A. Ducke		1931-09-23	BR	Amazonas		Amazonas	Esperança Boca do Javary	Physically seen at herbaria and checked at herbarium	Coordinates previously informed in the label and not altered	BRAZIL	Amazonas	Amazonas	Esperanca	locality	state	check_local.2state
PRESERVED_SPECIMEN	1320329189	SPECIES	Theobroma L.	Theobroma cacao L.	Theobroma cacao L.	-5.3677074	-71.6396058	CC0_1_0	US	Botany	NMNH Extant Biology		1574362	A. Ducke		A. Ducke	herb. 23976	1931-09-23	BR	Amazonas			Esperanca ad ostium flum Javary	Physically seen at herbaria and checked at herbarium	Coordinates previously informed in the label and not altered	BRAZIL	Amazonas	Esperanca Ad Ostium Flum	Esperanca Ad Ostium Flum	locality	state	check_local.2state
PRESERVED_SPECIMEN	694272879	SPECIES	Theobroma L.	Theobroma cacao L.	Theobroma cacao L.	-5.3677074	-71.6396058	CC_BY_4_0	P	P			P06626282	A. Ducke		Ducke		1931-09-24	BR	Amazonas				Not seen at herbaria, but image seen online properly	Coordinates previously informed in the label and not altered	BRAZIL	Amazonas	Solimoes Infra Tabatinga	Solimoes Infra Tabatinga	locality	state	check_local.2state
PRESERVED_SPECIMEN	1424167177	SPECIES	Theobroma L.	Theobroma cacao L.	Theobroma cacao L.	-5.3677074	-71.6396058	CC_BY_4_0	RB	RB	RB - Rio de Janeiro Botanical Garden Herbarium Collection		RB00433920	A. Ducke		A. Ducke		1931-09-24	BR	Amazonas		Amazonas	Ilhas so Solimões abaixo do Tabatinga	Physically seen at herbaria and checked at herbarium	Coordinates previously informed in the label and not altered	BRAZIL	Amazonas	Amazonas	Ilhas So Solimoes	locality	state	check_local.2state
PRESERVED_SPECIMEN	2515348920	SPECIES	Theobroma L.	Theobroma cacao L.	Theobroma cacao L.	-5.3677074	-71.6396058	CC0_1_0	U	Botany			U.1382350	A. Ducke		Ducke A	Ducke, A 23970	1931-09-24	BR				Procedencia In Insulis detioribus fluri Solimoes infra Tabating (civ Amazonas) silva primior mix inandubu	Not seen at herbaria, but image seen online properly	Coordinates previously informed in the label and not altered	BRAZIL		Procedencia In Insulis Detioribus Fluri	Procedencia In Insulis Detioribus Fluri	country	country	ok_same_resolution
PRESERVED_SPECIMEN	2515591267	SPECIES	Theobroma L.	Theobroma cacao L.	Theobroma cacao L.	-5.3677074	-71.6396058	CC0_1_0	U	Botany			U 0098485	A. Ducke		Ducke A	Ducke, A RB 23970	1931-09-24	BR	Amazonas				Voucher not seen online, but image of one or more of its duplicates seen	Coordinates previously informed in the label and not altered	BRAZIL	Amazonas			stateProvince	state	ok_same_resolution
PRESERVED_SPECIMEN	2517463064	SPECIES	Theobroma L.	Theobroma grandiflorum (Willd. ex Spreng.) K.Schum. in Mart.	Theobroma grandiflorum Schum.	-3.303106049	-60.62184143	CC0_1_0	U	Botany			U.1382311	B.A. Krukoff	1274	Krukoff BA	Krukoff, BA 1274	1931-10-01	BR				Flora of Brazil Cupu Assi State of Amazonas: municipality of Mahaxapuru Solimoes River Region	Not seen at herbaria, but image seen online properly	Coordinates previously informed in the label and not altered	BRAZIL		Mahaxapuru	Flora Of Brazil	country	country	ok_same_resolution
PRESERVED_SPECIMEN	1424166675	SPECIES	Herrania Goudot	Herrania nitida (Poepp.) R.E.Schult.	Herrania nitida (Poepp.) R.E.Schult.	-4.497851747	-69.45122456	CC_BY_4_0	RB	RB	RB - Rio de Janeiro Botanical Garden Herbarium Collection		RB00433437	A. Ducke		A.Ducke		1931-10-10	BR	Amazonas		São Paulo de Olivença	RSolimões	Physically seen at herbaria and checked at herbarium	Georeferencing corrected accordingly	BRAZIL	Amazonas	Sao Paulo De Olivenca	Rsolimoes	locality	county	check_local.2municip.
PRESERVED_SPECIMEN	1259457853	SPECIES	Herrania Goudot	Herrania purpurea (Pittier) R.E.Schult.	Herrania purpurea (Pittier) R.E.Schult.	9.1625	-79.84166	CC_BY_4_0	MO	MO	Tropicos	MOBOT	2170946	O.E. Shattuck	198	Otis E. Shattuck	Shattuck 198	1931-10-19	PA	Canal Area			Barro Colorado Island Clearing Lab	Physically seen at herbaria and checked at herbarium	Coordinates previously informed in the label and not altered	PANAMA	Canal Area	Barro Colorado Island	Barro Colorado Island	locality	country	check_local.2country
PRESERVED_SPECIMEN	1929831349	SPECIES	Theobroma L.	Theobroma grandiflorum (Willd. ex Spreng.) K.Schum. in Mart.	Theobroma grandiflorum Schum.	-3.303106049	-60.62184143	CC0_1_0	NY	NY	Vascular plants		2107795	B.A. Krukoff	1274	B. A. Krukoff	1274	1931-10-22	BR	Amazonas	Manacapuru		Solimões River region Lago do Italiano	Physically seen at herbaria and checked at herbarium	Coordinates previously informed in the label and not altered	BRAZIL	Amazonas	Manacapuru	Solimoes River Region	locality	county	check_local.2municip.
PRESERVED_SPECIMEN	1930505492	SPECIES	Theobroma L.	Theobroma grandiflorum (Willd. ex Spreng.) K.Schum. in Mart.	Theobroma grandiflorum Schum.	-3.303106049	-60.62184143	CC0_1_0	NY	NY	Vascular plants		2108081	B.A. Krukoff	1275	B. A. Krukoff	1275	1931-10-22	BR	Amazonas	Manacapuru		Solimões River region Lago do Italiano	Not seen at herbaria, but image seen online properly	Coordinates previously informed in the label and not altered	BRAZIL	Amazonas	Manacapuru	Solimoes River Region	locality	county	check_local.2municip.
PRESERVED_SPECIMEN	1424167352	SPECIES	Theobroma L.	Theobroma sylvestre Mart.	Theobroma sylvestre Mart.	-2.625919383	-60.25962801	CC_BY_4_0	RB	RB	RB - Rio de Janeiro Botanical Garden Herbarium Collection		RB00433989	A. Ducke		A. Ducke		1931-11-23	BR	Amazonas		Manaus	Atrás da Villa Municipal	Physically seen at herbaria and checked at herbarium	Georeferencing corrected accordingly	BRAZIL	Amazonas	Manaus	Atras Da Villa Municipal	locality	county	check_local.2municip.
PRESERVED_SPECIMEN	694547141	SPECIES	Theobroma L.	Theobroma microcarpum Mart.	Theobroma microcarpum Mart.	-9.204091501	-62.01037965	CC_BY_4_0	P	P			P06626348	B.A. Krukoff	1644	Krukoff, B.A.		1931-12-01	BR	Mato Grosso				Not seen at herbaria, but image seen online properly	Coordinates previously informed in the label and not altered	BRAZIL	Mato Grosso	State Of Matto Grosso	State Of Matto Grosso	locality	state	check_local.2state
PRESERVED_SPECIMEN	2517031442	SPECIES	Theobroma L.	Theobroma microcarpum Mart.	Theobroma microcarpum Mart.	-9.204091501	-62.01037965	CC0_1_0	U	Botany			U.1382318	B.A. Krukoff	1644	Krukoff BA	Krukoff, BA 1644	1931-12-01	BR	Mato Grosso			Basin of Rio Madeira	Not seen at herbaria, but image seen online properly	Coordinates previously informed in the label and not altered	BRAZIL	Mato Grosso	Basin Of Rio Madeira	Basin Of Rio Madeira	locality	state	check_local.2state
PRESERVED_SPECIMEN	2515552321	SPECIES	Theobroma L.	Theobroma microcarpum Mart.	Theobroma microcarpum Mart.	-9.204091501	-62.01037965	CC0_1_0	U	Botany			U 0275843	B.A. Krukoff	1644	Krukoff BA	Krukoff, BA 1644	1931-12-01	BR	Mato Grosso			Basin of Rio Madeira	Voucher not seen online, but image of one or more of its duplicates seen	Coordinates previously informed in the label and not altered	BRAZIL	Mato Grosso	Basin Of Rio Madeira	Basin Of Rio Madeira	locality	state	check_local.2state
PRESERVED_SPECIMEN	2517635016	SPECIES	Theobroma L.	Theobroma obovatum Klotzsch ex Bernoulli	Theobroma obovatum Klotzsch ex Bernoulli	-9.204091501	-62.01037965	CC0_1_0	U	Botany			U 0275756	B.A. Krukoff	1668	Krukoff BA	Krukoff, BA 1668	1931-12-01	BR	Mato Grosso			Basin of Rio Madeira	Voucher not seen online, but image of one or more of its duplicates seen	Coordinates previously informed in the label and not altered	BRAZIL	Mato Grosso	Basin Of Rio Madeira	Basin Of Rio Madeira	locality	state	check_local.2state
PRESERVED_SPECIMEN	2517457014	SPECIES	Theobroma L.	Theobroma obovatum Klotzsch ex Bernoulli	Theobroma obovatum Klotzsch ex Bernoulli	-9.204091501	-62.01037965	CC0_1_0	U	Botany			U.1382289	B.A. Krukoff	1668	Krukoff BA	Krukoff, BA 1668	1931-12-01	BR	Mato Grosso			Basin of Rio Madeira	Not seen at herbaria, but image seen online properly	Coordinates previously informed in the label and not altered	BRAZIL	Mato Grosso	Basin Of Rio Madeira	Basin Of Rio Madeira	locality	state	check_local.2state
PRESERVED_SPECIMEN	1930242290	SPECIES	Theobroma L.	Theobroma microcarpum Mart.	Theobroma microcarpum Mart.	-9.204091501	-62.01037965	CC0_1_0	NY	NY	Vascular plants		971995	B.A. Krukoff	1644	B. A. Krukoff	1644	1931-12-21	BR	Rondônia	Machadinho d'Oeste		Source of the Jatuaraha River Machado River region	Physically seen at herbaria and checked at herbarium	Georeferencing corrected accordingly	BRAZIL	Rondonia	Machadinho D'Oeste	Source Of The Jatuaraha River	locality	county	check_local.2municip.
PRESERVED_SPECIMEN	1929834389	SPECIES	Theobroma L.	Theobroma microcarpum Mart.	Theobroma microcarpum Mart.	-9.204091501	-62.01037965	CC0_1_0	NY	NY	Vascular plants		972011	B.A. Krukoff	1644	B. A. Krukoff	1644	1931-12-21	BR	Rondônia	Machadinho d'Oeste		Source of the Jatuaraha River Machado River region	Physically seen at herbaria and checked at herbarium	Georeferencing corrected accordingly	BRAZIL	Rondonia	Machadinho D'Oeste	Source Of The Jatuaraha River	locality	county	check_local.2municip.
PRESERVED_SPECIMEN	1930227305	SPECIES	Theobroma L.	Theobroma obovatum Klotzsch ex Bernoulli	Theobroma obovatum Klotzsch ex Bernoulli	-9.204091501	-62.01037965	CC0_1_0	NY	NY	Vascular plants		971992	B.A. Krukoff	1668	B. A. Krukoff	1668	1931-12-23	BR	Rondônia	Machadinho d'Oeste		Source of the Jatuaraha River Machado River region	Physically seen at herbaria and checked at herbarium	Georeferencing corrected accordingly	BRAZIL	Rondonia	Machadinho D'Oeste	Source Of The Jatuaraha River	locality	county	check_local.2municip.
PRESERVED_SPECIMEN	1259461424	SPECIES	Herrania Goudot	Herrania purpurea (Pittier) R.E.Schult.	Herrania purpurea (Pittier) R.E.Schult.			CC_BY_4_0	MO	MO	Tropicos	MOBOT	2174163	R.H. Wetmore	73	R.H. Wetmore|Ernst C. Abbe	Wetmore 73	1931-12-26	PA	Canal Area			Barro Colorado Island Fairchild Trail Point	Physically seen at herbaria and checked at herbarium	Coordinates previously informed dubious or ambiguous and could not correct properly	PANAMA	Canal Area	Barro Colorado Island	Barro Colorado Island	locality	country	check_local.2country
PRESERVED_SPECIMEN	1259461408	SPECIES	Herrania Goudot	Herrania purpurea (Pittier) R.E.Schult.	Herrania purpurea (Pittier) R.E.Schult.			CC_BY_4_0	MO	MO	Tropicos	MOBOT	2174160	R.H. Wetmore	73	R.H. Wetmore|Ernst C. Abbe	Wetmore 73	1931-12-26	PA	Canal Area			Barro Colorado Island Fairchild Trail Point	Physically seen at herbaria and checked at herbarium	Coordinates previously informed dubious or ambiguous and could not correct properly	PANAMA	Canal Area	Barro Colorado Island	Barro Colorado Island	locality	country	check_local.2country
PRESERVED_SPECIMEN	2514388925	SPECIES	Theobroma L.	Theobroma cacao L.	Theobroma cacao L.			CC0_1_0	L	Botany			L.2395815			Herb Acad Techn Delph-Bat	Herb Acad Techn Delph-Bat s.n.	1932-01-01	ZZ				Tropisch Amerika	Physically seen at herbaria and checked at herbarium	Coordinates previously informed dubious or ambiguous and could not correct properly	UNDEFINED		Tropisch Amerika	Tropisch Amerika	no_info	no_info	ok_same_resolution
PRESERVED_SPECIMEN	2514351919	SPECIES	Theobroma L.	Theobroma cacao L.	Theobroma cacao L.			CC0_1_0	L	Botany			L.2395814			Herb Acad Techn Delph-Bat	Herb Acad Techn Delph-Bat s.n.	1932-01-01	ZZ				Tropisch Amerika	Physically seen at herbaria and checked at herbarium	Coordinates previously informed dubious or ambiguous and could not correct properly	UNDEFINED		Tropisch Amerika	Tropisch Amerika	no_info	no_info	ok_same_resolution
PRESERVED_SPECIMEN	1260452396	SPECIES	Theobroma L.	Theobroma cacao L.	Theobroma cacao L.	-3.8101252	-72.8042797	CC_BY_4_0	MO	MO	Tropicos	MOBOT	3073272	Y.E.J. Mexia	6399	Ynés Mexia	Mexia 6399	1932-01-21	PE	Loreto			Fundo Indiana; planted oncleared land	Physically seen at herbaria and checked at herbarium	Coordinates previously informed in the label and not altered	PERU	Loreto	Fundo Indiana	Fundo Indiana	locality	state	check_local.2state
PRESERVED_SPECIMEN	2515429444	SPECIES	Theobroma L.	Theobroma cacao L.	Theobroma cacao L.	-3.8101252	-72.8042797	CC0_1_0	U	Botany			U.1377824	Y.E.J. Mexia	6399	Mexia YEJ	Mexia, YEJ 6399	1932-01-21	PE				Departamento de Loreto Distrito de Iquitos	Physically seen at herbaria and checked at herbarium	Coordinates previously informed in the label and not altered	PERU		Departamento De Loreto	Departamento De Loreto	country	country	ok_same_resolution
PRESERVED_SPECIMEN	1931361791	SPECIES	Theobroma L.	Theobroma cacao L.	Theobroma cacao L.	22.130781	-80.339315	CC0_1_0	NY	NY	Vascular plants		1660893	J.G. Jack	8621	J. G. Jack	8621	1932-03-23	CU	Villa Clara			Santa Clara Soledad Cienfuegos	Physically seen at herbaria and checked at herbarium	Coordinates previously informed in the label and not altered	CUBA	Villa Clara	Santa Clara	Santa Clara	locality	county	check_local.2municip.
PRESERVED_SPECIMEN	45282055	SPECIES	Herrania Goudot	Herrania purpurea (Pittier) R.E.Schult.	Herrania purpurea (Pittier) R.E.Schult.			CC_BY_4_0	CR	Herbario Nacional de Costa Rica (CR)			24950	M. Valerio	461	Valerio, Manuel		1933-02-25	CR	Puntarenas			Playa Blanca (Golfo Dulce)	Physically seen at herbaria and checked at herbarium	Coordinates previously informed dubious or ambiguous and could not correct properly	COSTA RICA	Puntarenas	Playa Blanca	Playa Blanca	locality	state	check_local.2state
PRESERVED_SPECIMEN	1258380319	SPECIES	Theobroma L.	Theobroma cacao L.	Theobroma cacao L.	16.95007707	-90.61385108	CC_BY_4_0	MO	MO	Tropicos	MOBOT	1165971	C.L. Lundell	2799	Cyrus L. Lundell	Lundell 2799	1933-04-15	GT	Petén	La Libertad		La Libertad	Physically seen at herbaria and checked at herbarium	Georeferencing corrected accordingly	GUATEMALA	Peten	La Libertad	La Libertad	locality	county	check_local.2municip.
PRESERVED_SPECIMEN	1265517990	SPECIES	Herrania Goudot	Herrania mariae (Mart.) Decne. ex Goudot	Herrania mariae Goudot	-3.357551865	-64.71288363	CC_BY_4_0	K	Herbarium			K001212951	B.A. Krukoff	4523	Krukoff, B.A.	4523	1933-05-21	BR				Along the Rio Solimoes on varzea land	Physically seen at herbaria and checked at herbarium	Coordinates previously informed in the label and not altered	BRAZIL		Along The Rio Solimoes	Along The Rio Solimoes	country	country	ok_same_resolution
PRESERVED_SPECIMEN	1931077223	SPECIES	Herrania Goudot	Herrania mariae (Mart.) Decne. ex Goudot	Herrania nitida (Poepp.) R.E.Schult.	-3.357551865	-64.71288363	CC0_1_0	NY	NY	Vascular plants		2102554	B.A. Krukoff	4523	B. A. Krukoff	4523	1933-05-21	BR	Amazonas	Tefé		Along the Rio Solimoes Paleta (Municipality Teffe)	Physically seen at herbaria and checked at herbarium	Coordinates previously informed in the label and not altered	BRAZIL	Amazonas	Tefe	Along The Rio Solimoes	locality	county	check_local.2municip.
PRESERVED_SPECIMEN	1928516532	SPECIES	Herrania Goudot	Herrania mariae (Mart.) Decne. ex Goudot	Herrania mariae Goudot	-3.357551865	-64.71288363	CC0_1_0	NY	NY	Vascular plants		2102573	B.A. Krukoff	4523	B. A. Krukoff	4523	1933-05-21	BR	Amazonas	Tefé		Paleta Along the Rio Solimoes	Physically seen at herbaria and checked at herbarium	Coordinates previously informed in the label and not altered	BRAZIL	Amazonas	Tefe	Paleta	locality	county	check_local.2municip.
PRESERVED_SPECIMEN	1927865313	SPECIES	Herrania Goudot	Herrania mariae (Mart.) Decne. ex Goudot	Theobroma mariae (C.Mart.) Schumann	-3.357551865	-64.71288363	CC0_1_0	NY	NY	Vascular plants		2108085	B.A. Krukoff	4523	B. A. Krukoff	4523	1933-05-21	BR	Amazonas	Tefé		Along the Rio Solimoes Paleta (Municipality Teffe)	Physically seen at herbaria and checked at herbarium	Coordinates previously informed in the label and not altered	BRAZIL	Amazonas	Tefe	Along The Rio Solimoes	locality	county	check_local.2municip.
PRESERVED_SPECIMEN	2517031362	SPECIES	Herrania Goudot	Herrania mariae (Mart.) Decne. ex Goudot	Herrania nitida (Poepp.) R.E.Schult.	-3.357551865	-64.71288363	CC0_1_0	U	Botany			U.1375798	B.A. Krukoff	4523	Krukoff BA	Krukoff, BA 4523	1933-05-21	BR				State of Amazonas: along the Rio Solimoes on varzea land	Physically seen at herbaria and checked at herbarium	Coordinates previously informed in the label and not altered	BRAZIL		State Of Amazonas	State Of Amazonas	country	country	ok_same_resolution
PRESERVED_SPECIMEN	1930306948	SPECIES	Theobroma L.	Theobroma cacao L.	Theobroma cacao L.	-7.5	-70.25	CC0_1_0	NY	NY	Vascular plants		2107764	B.A. Krukoff	4736	B. A. Krukoff	4736	1933-06-10	BR	Amazonas			Near mouth of Rio Embira (tributary of Rio Tarauaca)	Physically seen at herbaria and checked at herbarium	Coordinates previously informed in the label and not altered	BRAZIL	Amazonas	Near Mouth Of Rio Embira	Near Mouth Of Rio Embira	locality	state	check_local.2state
PRESERVED_SPECIMEN	1258381922	SPECIES	Theobroma L.	Theobroma speciosum Willd. ex Spreng.	Theobroma speciosum Willd. ex Spreng.	-9.333333333	-69	CC_BY_4_0	MO	MO	Tropicos	MOBOT	1167429	B.A. Krukoff	5295	Boris A. Krukoff	Krukoff 5295	1933-08-05	BR	Acre			Near mouth of Rio Macauhan (tributary of Rio Yaco); on terra firma	Voucher not seen online, but image of one or more of its duplicates seen	Coordinates previously informed in the label and not altered	BRAZIL	Acre	Near Mouth Of Rio Macauhan	Near Mouth Of Rio Macauhan	locality	state	check_local.2state
PRESERVED_SPECIMEN	1930513826	SPECIES	Theobroma L.	Theobroma speciosum Willd. ex Spreng.	Theobroma speciosum Willd. ex Spreng.	-9.333333333	-69	CC0_1_0	NY	NY	Vascular plants		867273	B.A. Krukoff	5295	B. A. Krukoff	5295	1933-08-05	BR	Acre	Sena Madureira		Near mouth of Rio Macauhan (tributary of Rio Yaco); on terra firma	Physically seen at herbaria and checked at herbarium	Coordinates previously informed in the label and not altered	BRAZIL	Acre	Sena Madureira	Near Mouth Of Rio Macauhan	locality	county	check_local.2municip.
PRESERVED_SPECIMEN	1930116424	SPECIES	Theobroma L.	Theobroma speciosum Willd. ex Spreng.	Theobroma speciosum Willd. ex Spreng.	-9.333333333	-69	CC0_1_0	NY	NY	Vascular plants		867272	B.A. Krukoff	5295	B. A. Krukoff	5295	1933-08-05	BR	Acre			Basin of Rio Purus near mouth of Rio Macauhan (tributary of the Rio Iaco)	Physically seen at herbaria and checked at herbarium	Coordinates previously informed in the label and not altered	BRAZIL	Acre	Basin Of Rio Purus	Basin Of Rio Purus	locality	state	check_local.2state
PRESERVED_SPECIMEN	2517189345	SPECIES	Theobroma L.	Theobroma speciosum Willd. ex Spreng.	Theobroma speciosum Willd. ex Spreng.	-9.333333333	-69	CC0_1_0	U	Botany			U 0275832	B.A. Krukoff	5295	Krukoff BA	Krukoff, BA 5295	1933-08-05	BR	Acre			Basin of Rio Purus	Not seen at herbaria, but image seen online properly	Coordinates previously informed in the label and not altered	BRAZIL	Acre	Basin Of Rio Purus	Basin Of Rio Purus	locality	state	check_local.2state
PRESERVED_SPECIMEN	2517031441	SPECIES	Theobroma L.	Theobroma speciosum Willd. ex Spreng.	Theobroma speciosum Willd. ex Spreng.	-9.333333333	-69	CC0_1_0	U	Botany			U.1382303	B.A. Krukoff	5295	Krukoff BA	Krukoff, BA 5295	1933-08-05	BR	Acre			Basin of Rio Purus	Not seen at herbaria, but image seen online properly	Coordinates previously informed in the label and not altered	BRAZIL	Acre	Basin Of Rio Purus	Basin Of Rio Purus	locality	state	check_local.2state
PRESERVED_SPECIMEN	1320233651	SPECIES	Theobroma L.	Theobroma speciosum Willd. ex Spreng.	Theobroma speciosum Willd. ex Spreng.	-9.333333333	-69	CC0_1_0	US	Botany	NMNH Extant Biology		1662101	B.A. Krukoff	5295	B. A. Krukoff	5295	1933-08-05	BR	Acre			near mouth of Rio Macauhan (tributary of Rio Yaco) Basin of Rio Purus	Physically seen at herbaria and checked at herbarium	Coordinates previously informed in the label and not altered	BRAZIL	Acre	Near Mouth Of Rio Macauhan	Near Mouth Of Rio Macauhan	locality	state	check_local.2state
PRESERVED_SPECIMEN	1258381713	SPECIES	Theobroma L.	Theobroma obovatum Klotzsch ex Bernoulli	Theobroma obovatum Klotzsch ex Bernoulli	-9.333333333	-69	CC_BY_4_0	MO	MO	Tropicos	MOBOT	1167242	B.A. Krukoff	5388	Boris A. Krukoff	Krukoff 5388	1933-08-09	BR	Acre			Protected due to name conservation status	Physically seen at herbaria and checked at herbarium	Coordinates previously informed in the label and not altered	BRAZIL	Acre	Protected Due To Name Conservation Status	Protected Due To Name Conservation Status	locality	state	check_local.2state
PRESERVED_SPECIMEN	1928365913	SPECIES	Theobroma L.	Theobroma obovatum Klotzsch ex Bernoulli	Theobroma obovatum Klotzsch ex Bernoulli	-9.333333333	-69	CC0_1_0	NY	NY	Vascular plants		867262	B.A. Krukoff	5388	B. A. Krukoff	5388	1933-08-09	BR	Acre			Basin of Rio Purus near mouth of Rio Macauhan (tributary of the Rio Iaco)	Physically seen at herbaria and checked at herbarium	Coordinates previously informed in the label and not altered	BRAZIL	Acre	Basin Of Rio Purus	Basin Of Rio Purus	locality	state	check_local.2state
PRESERVED_SPECIMEN	1927974108	SPECIES	Theobroma L.	Theobroma obovatum Klotzsch ex Bernoulli	Theobroma obovatum Klotzsch ex Bernoulli	-9.333333333	-69	CC0_1_0	NY	NY	Vascular plants		867261	B.A. Krukoff	5388	B. A. Krukoff	5388	1933-08-09	BR	Acre	Sena Madureira		Territory of Acre: near mouth of Rio Macauhan (tributary of Rio Yaco); on terra firma	Physically seen at herbaria and checked at herbarium	Coordinates previously informed in the label and not altered	BRAZIL	Acre	Sena Madureira	Territory Of Acre	locality	county	check_local.2municip.
PRESERVED_SPECIMEN	2515429504	SPECIES	Theobroma L.	Theobroma obovatum Klotzsch ex Bernoulli	Theobroma obovatum Klotzsch ex Bernoulli	-9.333333333	-69	CC0_1_0	U	Botany			U.1382286	B.A. Krukoff	5388	Krukoff BA	Krukoff, BA 5388	1933-08-09	BR				Basin of Rio Purus Territory of Acre: near mouth of Rio Macauhan (tributary of Rio Yaco) on terra firma	Not seen at herbaria, but image seen online properly	Coordinates previously informed in the label and not altered	BRAZIL		Basin Of Rio Purus	Basin Of Rio Purus	country	country	ok_same_resolution
PRESERVED_SPECIMEN	1317351552	SPECIES	Theobroma L.	Theobroma obovatum Klotzsch ex Bernoulli	Theobroma obovatum Klotzsch ex Bernoulli	-9.333333333	-69	CC0_1_0	US	Botany	NMNH Extant Biology		1691126	B.A. Krukoff	5388	B. A. Krukoff	5388	1933-08-09	BR	Acre			near mouth of Rio Macauhan (tributary of Rio Yaco)	Physically seen at herbaria and checked at herbarium	Coordinates previously informed in the label and not altered	BRAZIL	Acre	Near Mouth Of Rio Macauhan	Near Mouth Of Rio Macauhan	locality	state	check_local.2state
PRESERVED_SPECIMEN	2515555353	SPECIES	Theobroma L.	Theobroma subincanum Mart.	Theobroma subincanum Mart.			CC0_1_0	U	Botany			U.1377865	J.G. Kuhlmann	18110	Kuhlmann JG	Kuhlmann, JG 18110	1933-08-31	BR				Varadouro do Morcego Rio Madeira (civ Amazonas)	Physically seen at herbaria and checked at herbarium	Coordinates previously informed dubious or ambiguous and could not correct properly	BRAZIL		Varadouro Do Morcego	Varadouro Do Morcego	country	country	ok_same_resolution
PRESERVED_SPECIMEN	1258381701	SPECIES	Theobroma L.	Theobroma obovatum Klotzsch ex Bernoulli	Theobroma obovatum Klotzsch ex Bernoulli	-9.333333333	-69	CC_BY_4_0	MO	MO	Tropicos	MOBOT	1167240	B.A. Krukoff	5759	Boris A. Krukoff	Krukoff 5759	1933-09-03	BR	Amazonas			Protected due to name conservation status	Physically seen at herbaria and checked at herbarium	Coordinates previously informed in the label and not altered	BRAZIL	Amazonas	Protected Due To Name Conservation Status	Protected Due To Name Conservation Status	locality	state	check_local.2state
PRESERVED_SPECIMEN	1929687819	SPECIES	Theobroma L.	Theobroma obovatum Klotzsch ex Bernoulli	Theobroma obovatum Klotzsch ex Bernoulli	-9.333333333	-69	CC0_1_0	NY	NY	Vascular plants		867263	B.A. Krukoff	5759	B. A. Krukoff	5759	1933-09-03	BR	Acre			Basin of Rio Purus near mouth of Rio Macauhan (tributary of the Rio Iaco)	Physically seen at herbaria and checked at herbarium	Coordinates previously informed in the label and not altered	BRAZIL	Acre	Basin Of Rio Purus	Basin Of Rio Purus	locality	state	check_local.2state
PRESERVED_SPECIMEN	1929192337	SPECIES	Theobroma L.	Theobroma obovatum Klotzsch ex Bernoulli	Theobroma obovatum Klotzsch ex Bernoulli	-9.333333333	-69	CC0_1_0	NY	NY	Vascular plants		867264	B.A. Krukoff	5759	B. A. Krukoff	5759	1933-09-03	BR	Acre			Basin of Rio Purus near mouth of Rio Macauhan (tributary of the Rio Iaco)	Physically seen at herbaria and checked at herbarium	Coordinates previously informed in the label and not altered	BRAZIL	Acre	Basin Of Rio Purus	Basin Of Rio Purus	locality	state	check_local.2state
PRESERVED_SPECIMEN	2517612103	SPECIES	Theobroma L.	Theobroma obovatum Klotzsch ex Bernoulli	Theobroma obovatum Klotzsch ex Bernoulli	-9.333333333	-69	CC0_1_0	U	Botany			U 0287259	B.A. Krukoff	5759	Krukoff BA	Krukoff, BA 5759	1933-09-03	BR	Acre			Basin of Rio Purus	Voucher not seen online, but image of one or more of its duplicates seen	Coordinates previously informed in the label and not altered	BRAZIL	Acre	Basin Of Rio Purus	Basin Of Rio Purus	locality	state	check_local.2state
PRESERVED_SPECIMEN	2517012407	SPECIES	Theobroma L.	Theobroma obovatum Klotzsch ex Bernoulli	Theobroma obovatum Klotzsch ex Bernoulli	-9.333333333	-69	CC0_1_0	U	Botany			U.1382285	B.A. Krukoff	5759	Krukoff BA	Krukoff, BA 5759	1933-09-03	BR	Acre			Basin of Rio Purus	Not seen at herbaria, but image seen online properly	Coordinates previously informed in the label and not altered	BRAZIL	Acre	Basin Of Rio Purus	Basin Of Rio Purus	locality	state	check_local.2state
PRESERVED_SPECIMEN	1321221845	SPECIES	Theobroma L.	Theobroma obovatum Klotzsch ex Bernoulli	Theobroma obovatum Klotzsch ex Bernoulli	-9.333333333	-69	CC0_1_0	US	Botany	NMNH Extant Biology		1662195	B.A. Krukoff	5759	B. A. Krukoff	5759	1933-09-03	BR	Acre			near mouth of Rio Macauhan (tributary of Rio Yaco)	Physically seen at herbaria and checked at herbarium	Coordinates previously informed in the label and not altered	BRAZIL	Acre	Near Mouth Of Rio Macauhan	Near Mouth Of Rio Macauhan	locality	state	check_local.2state
PRESERVED_SPECIMEN	1840440120	SPECIES	Theobroma L.	Theobroma cacao L.	Theobroma cacao L.			CC_BY_4_0	BR		Meise Botanic Garden Herbarium		BR0000019955056	A. Corbisier-Baland	2076	Corbisier-Baland A.	2076	1933-10-26	CD					Not seen at herbaria, but image seen online properly	Coordinates previously informed dubious or ambiguous and could not correct properly	DEMOCRATIC REPUBLIC CONGO				country	country	ok_same_resolution
PRESERVED_SPECIMEN	2516378759	SPECIES	Theobroma L.	Theobroma cacao L.	Theobroma cacao L.			CC0_1_0	L	Botany			L.2395805			Herb Acad Techn Delph-Bat	Herb Acad Techn Delph-Bat s.n.	1934-01-01	ZZ				Tropisch Amerika	Physically seen at herbaria and checked at herbarium	Coordinates previously informed dubious or ambiguous and could not correct properly	UNDEFINED		Tropisch Amerika	Tropisch Amerika	no_info	no_info	ok_same_resolution
PRESERVED_SPECIMEN	1424167098	SPECIES	Theobroma L.	Theobroma cacao L.	Theobroma cacao L.	-22.92688214	-43.45582532	CC_BY_4_0	RB	RB	RB - Rio de Janeiro Botanical Garden Herbarium Collection		RB00433899	P. Rosa	105	P. Rosa; C. Lange	105	1934-01-05	BR	Rio de Janeiro		Rio de Janeiro	Horto Florestal do D Federal	Physically seen at herbaria and checked at herbarium	Georeferencing corrected accordingly	BRAZIL	Rio De Janeiro	Rio De Janeiro	Horto Florestal Do D	locality	county	check_local.2municip.
PRESERVED_SPECIMEN	1424167336	SPECIES	Theobroma L.	Theobroma cacao L.	Theobroma L.			CC_BY_4_0	RB	RB	RB - Rio de Janeiro Botanical Garden Herbarium Collection		RB00434009	J.G. Kuhlmann	356	J.G. Kuhlmann	356	1934-05-05	BR			Brasil	Corrego São Gonçalo Estrada para Aguia Branca Collatina Rio Doce	Physically seen at herbaria and checked at herbarium	Coordinates previously informed dubious or ambiguous and could not correct properly	BRAZIL		Brasil	Estrada Para Aguia Branca	country	country	ok_same_resolution
PRESERVED_SPECIMEN	1260434067	SPECIES	Herrania Goudot	Herrania lemniscata (Schomb.) R.E.Schult.	Herrania lemniscata R.E.Schult.			CC_BY_4_0	MO	MO	Tropicos	MOBOT	3056722	W.A. Archer	2514	William Andrew Archer	Archer 2514	1934-09-07	GY				British Guiana	Physically seen at herbaria and checked at herbarium	Coordinates previously informed dubious or ambiguous and could not correct properly	GUYANA		British Guiana	British Guiana	country	country	ok_same_resolution
PRESERVED_SPECIMEN	1319534609	SPECIES	Herrania Goudot	Herrania lemniscata (Schomb.) R.E.Schult.	Herrania lemniscata R.E.Schult.			CC0_1_0	US	Botany	NMNH Extant Biology		1663202	W.A. Archer	2514	W. A. Archer	2514	1934-09-07	GY				Barima River Red Hill Northwest District	Physically seen at herbaria and checked at herbarium	Coordinates previously informed dubious or ambiguous and could not correct properly	GUYANA		Barima River	Barima River	country	country	ok_same_resolution
PRESERVED_SPECIMEN	1839882154	SPECIES	Theobroma L.	Theobroma microcarpum Mart.	Theobroma microcarpum Mart.	-6.987642	-62.683954	CC_BY_4_0	BR		Meise Botanic Garden Herbarium		BR0000013704919	B.A. Krukoff	6203	Krukoff B.A.	6203	1934-09-14	BR					Voucher not seen online, but image of one or more of its duplicates seen	Coordinates previously informed in the label and not altered	BRAZIL				country	country	ok_same_resolution
PRESERVED_SPECIMEN	1265518184	SPECIES	Theobroma L.	Theobroma microcarpum Mart.	Theobroma microcarpum Mart.	-6.987642	-62.683954	CC_BY_4_0	K	Herbarium			K001213396	B.A. Krukoff	6203	Krukoff, B.A.	6203	1934-09-14	BR			Humaitá	Near Tres Casas	Physically seen at herbaria and checked at herbarium	Coordinates previously informed in the label and not altered	BRAZIL		Humaita	Near Tres Casas	country	country	ok_same_resolution
PRESERVED_SPECIMEN	1258381703	SPECIES	Theobroma L.	Theobroma microcarpum Mart.	Theobroma microcarpum Mart.	-6.987642	-62.683954	CC_BY_4_0	MO	MO	Tropicos	MOBOT	1167232	B.A. Krukoff	6203	Boris A. Krukoff	Krukoff 6203	1934-09-14	BR	Amazonas			Municipality Humayta near Tres Casas On restinga alta	Physically seen at herbaria and checked at herbarium	Coordinates previously informed in the label and not altered	BRAZIL	Amazonas	Humayta	Near Tres Casas	locality	state	check_local.2state
PRESERVED_SPECIMEN	1928119002	SPECIES	Theobroma L.	Theobroma microcarpum Mart.	Theobroma microcarpum Mart.	-6.987642	-62.683954	CC0_1_0	NY	NY	Vascular plants		2107800	B.A. Krukoff	6203	B. A. Krukoff	6203	1934-09-14	BR	Amazonas	Humaitá		Basin of Rio Madeira; near Tres Casas	Physically seen at herbaria and checked at herbarium	Coordinates previously informed in the label and not altered	BRAZIL	Amazonas	Humaita	Basin Of Rio Madeira	locality	county	check_local.2municip.
PRESERVED_SPECIMEN	1424167305	SPECIES	Theobroma L.	Theobroma microcarpum Mart.	Theobroma microcarpum Mart.	-6.987642	-62.683954	CC_BY_4_0	RB	RB	RB - Rio de Janeiro Botanical Garden Herbarium Collection		RB00433928	B.A. Krukoff	6203	B.A.Krukoffs	6203	1934-09-14	BR	Amazonas		Humaitá	Near Tres casa	Physically seen at herbaria and checked at herbarium	Coordinates previously informed in the label and not altered	BRAZIL	Amazonas	Humaita	Near Tres Casa	locality	county	check_local.2municip.
PRESERVED_SPECIMEN	2517635018	SPECIES	Theobroma L.	Theobroma microcarpum Mart.	Theobroma microcarpum Mart.	-6.987642	-62.683954	CC0_1_0	U	Botany			U 0275855	B.A. Krukoff	6203	Krukoff BA	Krukoff, BA 6203	1934-09-14	BR	Amazonas			Basin of Rio Madeira State of Amazonas; Municipality Humayta near Tres Casas	Not seen at herbaria, but image seen online properly	Coordinates previously informed in the label and not altered	BRAZIL	Amazonas	Humayta	Basin Of Rio Madeira	locality	state	check_local.2state
PRESERVED_SPECIMEN	2517476058	SPECIES	Theobroma L.	Theobroma microcarpum Mart.	Theobroma microcarpum Mart.	-6.987642	-62.683954	CC0_1_0	U	Botany			U.1382317	B.A. Krukoff	6203	Krukoff BA	Krukoff, BA 6203	1934-09-14	BR	Amazonas			Basin of Rio Madeira State of Amazonas; Municipality Humayta near Tres Casas	Not seen at herbaria, but image seen online properly	Coordinates previously informed in the label and not altered	BRAZIL	Amazonas	Humayta	Basin Of Rio Madeira	locality	state	check_local.2state
PRESERVED_SPECIMEN	1320834075	SPECIES	Theobroma L.	Theobroma microcarpum Mart.	Theobroma microcarpum Mart.	-6.987642	-62.683954	CC0_1_0	US	Botany	NMNH Extant Biology		1664935	B.A. Krukoff	6203	B. A. Krukoff	6203	1934-09-14	BR	Amazonas	Humaitá		near Tres Casas basin of Rio Madeira	Physically seen at herbaria and checked at herbarium	Coordinates previously informed in the label and not altered	BRAZIL	Amazonas	Humaita	Near Tres Casas	locality	county	check_local.2municip.
PRESERVED_SPECIMEN	1320830354	SPECIES	Theobroma L.	Theobroma microcarpum Mart.	Theobroma microcarpum Mart.	-6.987642	-62.683954	CC0_1_0	US	Botany	NMNH Extant Biology		2370220	B.A. Krukoff	6203	B. A. Krukoff	6203	1934-09-14	BR	Amazonas	Humaitá		near Tres Casas	Physically seen at herbaria and checked at herbarium	Coordinates previously informed in the label and not altered	BRAZIL	Amazonas	Humaita	Near Tres Casas	locality	county	check_local.2municip.
PRESERVED_SPECIMEN	1839881566	SPECIES	Theobroma L.	Theobroma obovatum Klotzsch ex Bernoulli	Theobroma obovatum Klotzsch ex Bernoulli	-6.987642	-62.683954	CC_BY_4_0	BR		Meise Botanic Garden Herbarium		BR0000013705015	B.A. Krukoff	6263	Krukoff B.A.	6263	1934-09-14	BR					Voucher not seen online, but image of one or more of its duplicates seen	Coordinates previously informed in the label and not altered	BRAZIL				country	country	ok_same_resolution
PRESERVED_SPECIMEN	1265517967	SPECIES	Theobroma L.	Theobroma obovatum Klotzsch ex Bernoulli	Theobroma obovatum Klotzsch ex Bernoulli	-6.987642	-62.683954	CC_BY_4_0	K	Herbarium			K001212902	B.A. Krukoff	6263	Krukoff, B.A.	6263	1934-09-14	BR			Humayta	Near Tres Casas On varzea land	Physically seen at herbaria and checked at herbarium	Coordinates previously informed in the label and not altered	BRAZIL		Humayta	Near Tres Casas	country	country	ok_same_resolution
PRESERVED_SPECIMEN	1258381727	SPECIES	Theobroma L.	Theobroma obovatum Klotzsch ex Bernoulli	Theobroma obovatum Klotzsch ex Bernoulli	-6.987642	-62.683954	CC_BY_4_0	MO	MO	Tropicos	MOBOT	1167243	B.A. Krukoff	6263	Boris A. Krukoff	Krukoff 6263	1934-09-14	BR	Amazonas			Protected due to name conservation status	Physically seen at herbaria and checked at herbarium	Coordinates previously informed in the label and not altered	BRAZIL	Amazonas	Protected Due To Name Conservation Status	Protected Due To Name Conservation Status	locality	state	check_local.2state
PRESERVED_SPECIMEN	1927883145	SPECIES	Theobroma L.	Theobroma obovatum Klotzsch ex Bernoulli	Theobroma obovatum Klotzsch ex Bernoulli	-6.987642	-62.683954	CC0_1_0	NY	NY	Vascular plants		2107822	B.A. Krukoff	6263	B. A. Krukoff	6263	1934-09-14	BR	Amazonas	Humaitá		Basin of Rio Madeira; near Tres Casas	Physically seen at herbaria and checked at herbarium	Coordinates previously informed in the label and not altered	BRAZIL	Amazonas	Humaita	Basin Of Rio Madeira	locality	county	check_local.2municip.
PRESERVED_SPECIMEN	2517205175	SPECIES	Theobroma L.	Theobroma obovatum Klotzsch ex Bernoulli	Theobroma obovatum Klotzsch ex Bernoulli	-6.987642	-62.683954	CC0_1_0	U	Botany			U.1382290	B.A. Krukoff	6263	Krukoff BA	Krukoff, BA 6263	1934-09-14	BR	Amazonas			Basin of Rio Madeira Humaytá	Not seen at herbaria, but image seen online properly	Coordinates previously informed in the label and not altered	BRAZIL	Amazonas	Basin Of Rio Madeira Humayta	Basin Of Rio Madeira Humayta	locality	state	check_local.2state
PRESERVED_SPECIMEN	2515808136	SPECIES	Theobroma L.	Theobroma obovatum Klotzsch ex Bernoulli	Theobroma obovatum Klotzsch ex Bernoulli	-6.987642	-62.683954	CC0_1_0	U	Botany			U 0275485	B.A. Krukoff	6263	Krukoff BA	Krukoff, BA 6263	1934-09-14	BR	Amazonas			Basin of Rio Madeira Humaytá	Voucher not seen online, but image of one or more of its duplicates seen	Coordinates previously informed in the label and not altered	BRAZIL	Amazonas	Basin Of Rio Madeira Humayta	Basin Of Rio Madeira Humayta	locality	state	check_local.2state
PRESERVED_SPECIMEN	1322889437	SPECIES	Theobroma L.	Theobroma obovatum Klotzsch ex Bernoulli	Theobroma obovatum Klotzsch ex Bernoulli	-6.987642	-62.683954	CC0_1_0	US	Botany	NMNH Extant Biology		1660520	B.A. Krukoff	6263	B. A. Krukoff	6263	1934-09-14	BR	Amazonas	Humaitá		near Tres Casas	Physically seen at herbaria and checked at herbarium	Coordinates previously informed in the label and not altered	BRAZIL	Amazonas	Humaita	Near Tres Casas	locality	county	check_local.2municip.
PRESERVED_SPECIMEN	1319734697	SPECIES	Theobroma L.	Theobroma obovatum Klotzsch ex Bernoulli	Theobroma obovatum Klotzsch ex Bernoulli	-6.987642	-62.683954	CC0_1_0	US	Botany	NMNH Extant Biology		2370221	B.A. Krukoff	6263	B. A. Krukoff	6263	1934-09-14	BR	Amazonas	Humaitá		near Tres Casas	Physically seen at herbaria and checked at herbarium	Coordinates previously informed in the label and not altered	BRAZIL	Amazonas	Humaita	Near Tres Casas	locality	county	check_local.2municip.
PRESERVED_SPECIMEN	1839825006	HYBRID	Herrania Goudot	Herrania mariae x nitida	Herrania Goudot	-6.987642	-62.683954	CC_BY_4_0	BR		Meise Botanic Garden Herbarium		BR0000013088637	B.A. Krukoff	6085	Krukoff B.A.	6085	1934-09-14	BR					Not seen at herbaria, but image seen online properly	Coordinates previously informed in the label and not altered	BRAZIL				country	country	ok_same_resolution
PRESERVED_SPECIMEN	1265517996	HYBRID	Herrania Goudot	Herrania mariae x nitida	Herrania mariae Goudot	-6.987642	-62.683954	CC_BY_4_0	K	Herbarium			K001212949	B.A. Krukoff	6085	Krukoff, B.A.	6085	1934-09-14	BR			Humaitá	Near Tres Casas	Physically seen at herbaria and checked at herbarium	Coordinates previously informed in the label and not altered	BRAZIL		Humaita	Near Tres Casas	country	country	ok_same_resolution
PRESERVED_SPECIMEN	1260430916	HYBRID	Herrania Goudot	Herrania mariae x nitida	Theobroma mariae (C.Mart.) Schumann	-6.987642	-62.683954	CC_BY_4_0	MO	MO	Tropicos	MOBOT	3053853	B.A. Krukoff	6085	Boris A. Krukoff	Krukoff 6085	1934-09-14	BR	Amazonas			Municipality Humayta near Tres Casas On varzea land	Physically seen at herbaria and checked at herbarium	Coordinates previously informed in the label and not altered	BRAZIL	Amazonas	Humayta	Near Tres Casas	locality	state	check_local.2state
PRESERVED_SPECIMEN	1930994028	HYBRID	Herrania Goudot	Herrania mariae x nitida	Herrania mariae Goudot	-6.987642	-62.683954	CC0_1_0	NY	NY	Vascular plants		2102576	B.A. Krukoff	6085	B. A. Krukoff	6085	1934-09-14	BR	Amazonas	Humaitá		Basin of Rio Madeira; near Tres Casas	Physically seen at herbaria and checked at herbarium	Coordinates previously informed in the label and not altered	BRAZIL	Amazonas	Humaita	Basin Of Rio Madeira	locality	county	check_local.2municip.
PRESERVED_SPECIMEN	2517215997	HYBRID	Herrania Goudot	Herrania mariae x nitida	Herrania mariae Goudot	-6.987642	-62.683954	CC0_1_0	U	Botany			U.1375797	B.A. Krukoff	6085	Krukoff BA	Krukoff, BA 6085	1934-09-14	BR	Amazonas			Basin of Rio Madeira near Tres Casas (mun Humayta)	Physically seen at herbaria and checked at herbarium	Coordinates previously informed in the label and not altered	BRAZIL	Amazonas	Dehumayta	Basin Of Rio Madeira	locality	state	check_local.2state
PRESERVED_SPECIMEN	2515680691	HYBRID	Herrania Goudot	Herrania mariae x nitida	Herrania mariae Goudot	-6.987642	-62.683954	CC0_1_0	U	Botany			U 0274708	B.A. Krukoff	6085	Krukoff BA	Krukoff, BA 6085	1934-09-14	BR	Amazonas			Basin of Rio Madeira near Tres Casas (mun Humayta)	Voucher not seen online, but image of one or more of its duplicates seen	Coordinates previously informed in the label and not altered	BRAZIL	Amazonas	Dehumayta	Basin Of Rio Madeira	locality	state	check_local.2state
PRESERVED_SPECIMEN	1319432098	HYBRID	Herrania Goudot	Herrania mariae x nitida	Herrania mariae Goudot	-6.987642	-62.683954	CC0_1_0	US	Botany	NMNH Extant Biology		1660380	B.A. Krukoff	6085	B. A. Krukoff	6085	1934-09-14	BR	Amazonas	Humaitá		near Tres Casas	Not seen at herbaria, but image seen online properly	Coordinates previously informed in the label and not altered	BRAZIL	Amazonas	Humaita	Near Tres Casas	locality	county	check_local.2municip.
PRESERVED_SPECIMEN	1839882181	SPECIES	Theobroma L.	Theobroma microcarpum Mart.	Theobroma microcarpum Mart.	-7.52	-63.03	CC_BY_4_0	BR		Meise Botanic Garden Herbarium		BR0000013704926	B.A. Krukoff	6592	Krukoff B.A.	6592	1934-10-12	BR					Voucher not seen online, but image of one or more of its duplicates seen	Coordinates previously informed in the label and not altered	BRAZIL				country	country	ok_same_resolution
PRESERVED_SPECIMEN	1928134394	SPECIES	Theobroma L.	Theobroma microcarpum Mart.	Theobroma microcarpum Mart.	-7.52	-63.03	CC0_1_0	NY	NY	Vascular plants		2107803	B.A. Krukoff	6592	B. A. Krukoff	6592	1934-10-12	BR	Amazonas	Humaitá		Basin of Rio Madeira near Livramento on Rio Livramento	Physically seen at herbaria and checked at herbarium	Coordinates previously informed in the label and not altered	BRAZIL	Amazonas	Humaita	Basin Of Rio Madeira	locality	county	check_local.2municip.
PRESERVED_SPECIMEN	2515748335	SPECIES	Theobroma L.	Theobroma microcarpum Mart.	Theobroma microcarpum Mart.	-7.52	-63.03	CC0_1_0	U	Botany			U 0275844	B.A. Krukoff	6592	Krukoff BA	Krukoff, BA 6592	1934-10-12	BR	Amazonas			Basin of Rio Madeira Humaytá	Not seen at herbaria, but image seen online properly	Coordinates previously informed in the label and not altered	BRAZIL	Amazonas	Basin Of Rio Madeira Humayta	Basin Of Rio Madeira Humayta	locality	state	check_local.2state
PRESERVED_SPECIMEN	2515466003	SPECIES	Theobroma L.	Theobroma microcarpum Mart.	Theobroma microcarpum Mart.	-7.52	-63.03	CC0_1_0	U	Botany			U.1382320	B.A. Krukoff	6592	Krukoff BA	Krukoff, BA 6592	1934-10-12	BR	Amazonas			Basin of Rio Madeira Humaytá	Voucher not seen online, but image of one or more of its duplicates seen	Coordinates previously informed in the label and not altered	BRAZIL	Amazonas	Basin Of Rio Madeira Humayta	Basin Of Rio Madeira Humayta	locality	state	check_local.2state
PRESERVED_SPECIMEN	1321916850	SPECIES	Theobroma L.	Theobroma microcarpum Mart.	Theobroma microcarpum Mart.	-7.52	-63.03	CC0_1_0	US	Botany	NMNH Extant Biology		2370222	B.A. Krukoff	6592	B. A. Krukoff	6592	1934-10-12	BR	Amazonas	Humaitá		near Livramento on Rio Livramento	Physically seen at herbaria and checked at herbarium	Coordinates previously informed in the label and not altered	BRAZIL	Amazonas	Humaita	Near Livramento	locality	county	check_local.2municip.
PRESERVED_SPECIMEN	1317945452	SPECIES	Theobroma L.	Theobroma microcarpum Mart.	Theobroma microcarpum Mart.	-7.52	-63.03	CC0_1_0	US	Botany	NMNH Extant Biology		1660758	B.A. Krukoff	6592	B. A. Krukoff	6592	1934-10-12	BR	Amazonas	Humaitá		near Livramento on Rio Livramento	Physically seen at herbaria and checked at herbarium	Coordinates previously informed in the label and not altered	BRAZIL	Amazonas	Humaita	Near Livramento	locality	county	check_local.2municip.
PRESERVED_SPECIMEN	1265518265	SPECIES	Theobroma L.	Theobroma subincanum Mart.	Theobroma subincanum Mart.	-7.5169609	-63.0298508	CC_BY_4_0	K	Herbarium			K001213449	B.A. Krukoff	7016	Krukoff, B.A.	7016	1934-10-12	BR			Humaitá	Near Livramento on rio Livramento	Not seen at herbaria, but image seen online properly	Coordinates previously informed in the label and not altered	BRAZIL		Humaita	Near Livramento On Rio Livramento	country	country	ok_same_resolution
PRESERVED_SPECIMEN	1258383188	SPECIES	Theobroma L.	Theobroma subincanum Mart.	Theobroma subincanum Mart.	-7.5169609	-63.0298508	CC_BY_4_0	MO	MO	Tropicos	MOBOT	1178605	B.A. Krukoff	7016	Boris A. Krukoff	Krukoff 7016	1934-10-12	BR	Amazonas			Municipality Humayta near Livramento on Rio Livramento On terra firma	Physically seen at herbaria and checked at herbarium	Coordinates previously informed in the label and not altered	BRAZIL	Amazonas	Humayta	Near Livramento	locality	state	check_local.2state
PRESERVED_SPECIMEN	1930598756	SPECIES	Theobroma L.	Theobroma subincanum Mart.	Theobroma subincanum Mart.	-7.5169609	-63.0298508	CC0_1_0	NY	NY	Vascular plants		2107924	B.A. Krukoff	7016	B. A. Krukoff	7016	1934-10-12	BR	Amazonas	Humaitá		Basin of Rio Madeira near Livramento on Rio Livramento	Physically seen at herbaria and checked at herbarium	Coordinates previously informed in the label and not altered	BRAZIL	Amazonas	Humaita	Basin Of Rio Madeira	locality	county	check_local.2municip.
PRESERVED_SPECIMEN	2517463005	SPECIES	Theobroma L.	Theobroma subincanum Mart.	Theobroma subincanum Mart.	-7.5169609	-63.0298508	CC0_1_0	U	Botany			U.1377863	B.A. Krukoff	7016	Krukoff BA	Krukoff, BA 7016 a!	1934-10-12	BR				Basin of Rio Madeira State of Amazonas: Municipality Humayta near Livramento on Rio Livramento	Physically seen at herbaria and checked at herbarium	Coordinates previously informed in the label and not altered	BRAZIL		Humayta	Basin Of Rio Madeira	country	country	ok_same_resolution
PRESERVED_SPECIMEN	1318671822	SPECIES	Theobroma L.	Theobroma subincanum Mart.	Theobroma subincanum Mart.	-7.5169609	-63.0298508	CC0_1_0	US	Botany	NMNH Extant Biology		1660988	B.A. Krukoff	7016	B. A. Krukoff	7016	1934-10-12	BR	Amazonas	Humaitá		near Livramento on Río Livramento	Physically seen at herbaria and checked at herbarium	Coordinates previously informed in the label and not altered	BRAZIL	Amazonas	Humaita	Near Livramento	locality	county	check_local.2municip.
PRESERVED_SPECIMEN	1258381700	SPECIES	Theobroma L.	Theobroma microcarpum Mart.	Theobroma microcarpum Mart.	-7.52	-63.03	CC_BY_4_0	MO	MO	Tropicos	MOBOT	1167229	B.A. Krukoff	6592	Boris A. Krukoff	Krukoff 6592	1934-11-06	BR	Amazonas			Municipality Humayta near Livramento on Rio Livramento On varzea land	Physically seen at herbaria and checked at herbarium	Coordinates previously informed in the label and not altered	BRAZIL	Amazonas	Humayta	Near Livramento	locality	state	check_local.2state
PRESERVED_SPECIMEN	1321473451	SPECIES	Herrania Goudot	Herrania albiflora Goudot	Herrania albiflora Goudot			CC0_1_0	US	Botany	NMNH Extant Biology		1592073	O.L. Haught	1490	O. L. Haught	1490	1935-01-03	CO	Santander			S of Sogamoso River Vicinity of Barrancabermeja Magdalena Valley betwen Sogamoso and Colorado Rivers	Physically seen at herbaria and checked at herbarium	Coordinates previously informed dubious or ambiguous and could not correct properly	COLOMBIA	Santander	S Of Sogamoso River	S Of Sogamoso River	locality	state	check_local.2state
PRESERVED_SPECIMEN	1228381405	SPECIES	Herrania Goudot	Herrania nitida (Poepp.) R.E.Schult.	Herrania nitida var. sphenophylla R.E.Schult.			CC0_1_0	F	Botany	vTypes	F	V0042882F	J.M. Schunke-Vigo	45	J. M. Schunke	45	1935-01-15	PE					Physically seen at herbaria and checked at herbarium	Coordinates previously informed dubious or ambiguous and could not correct properly	PERU				country	country	ok_same_resolution
PRESERVED_SPECIMEN	1228378864	SPECIES	Herrania Goudot	Herrania nitida (Poepp.) R.E.Schult.	Herrania nitida var. sphenophylla R.E.Schult.			CC0_1_0	F	Botany	vTypes	F	V0042883F	J.M. Schunke-Vigo	45	J. M. Schunke	45	1935-01-15	PE					Physically seen at herbaria and checked at herbarium	Coordinates previously informed dubious or ambiguous and could not correct properly	PERU				country	country	ok_same_resolution
PRESERVED_SPECIMEN	1999324706	SPECIES	Herrania Goudot	Herrania nitida (Poepp.) R.E.Schult.	Herrania nitida f. sphenophylla R.E.Schult.			CC_BY_4_0	A	A	Harvard University Herbaria: All Records		barcode-00062877	J.M. Schunke-Vigo	45	J. Schunke Vigo	45	1935-01-16	PE	Loreto			Gamitanacocha Rio Mazan	Not seen at herbaria, but image seen online properly	Coordinates previously informed dubious or ambiguous and could not correct properly	PERU	Loreto	Gamitanacocha	Gamitanacocha	locality	state	check_local.2state
PRESERVED_SPECIMEN	1930285952	SPECIES	Herrania Goudot	Herrania nitida (Poepp.) R.E.Schult.	Herrania nitida var. sphenophylla R.E.Schult.			CC0_1_0	NY	NY	Vascular plants		222298	J.M. Schunke-Vigo	45	J. M. Schunke-Vigo	45	1935-01-16	PE	Loreto			Gamitanacocha Rio Mazán	Physically seen at herbaria and checked at herbarium	Coordinates previously informed dubious or ambiguous and could not correct properly	PERU	Loreto	Gamitanacocha	Gamitanacocha	locality	state	check_local.2state
PRESERVED_SPECIMEN	1321827079	SPECIES	Herrania Goudot	Herrania nitida (Poepp.) R.E.Schult.	Herrania nitida var. sphenophylla R.E.Schult.			CC0_1_0	US	Botany	NMNH Extant Biology		1458951	J.M. Schunke-Vigo	45	J. M. Schunke	45	1935-01-16	PE	Loreto			Gamitanacocha Rio Mazan	Physically seen at herbaria and checked at herbarium	Coordinates previously informed dubious or ambiguous and could not correct properly	PERU	Loreto	Gamitanacocha	Gamitanacocha	locality	state	check_local.2state
PRESERVED_SPECIMEN	1261051161	SPECIES	Theobroma L.	Theobroma cacao L.	Theobroma cacao L.			CC_BY_4_0	MO	MO	Tropicos	MOBOT	3618329	G.B. Hinton	7531	George B. Hinton	Hinton 7531	1935-03-18	MX	México	Temascaltepec		Bejucos	Voucher not seen online, but image of one or more of its duplicates seen	Coordinates previously informed dubious or ambiguous and could not correct properly	MEXICO	Mexico	Temascaltepec	Bejucos	locality	county	check_local.2municip.
PRESERVED_SPECIMEN	1260662330	SPECIES	Herrania Goudot	Herrania albiflora Goudot	Herrania albiflora Goudot	6.47779	-74.42626	CC_BY_4_0	MO	MO	Tropicos	MOBOT	3263298	O.L. Haught	1598	O. Haught	Haught 1598	1935-03-25	CO				Vicinity of Puerto Berrio between Carare and Magdalena Rivers	Physically seen at herbaria and checked at herbarium	Coordinates previously informed in the label and not altered	COLOMBIA		Vicinity Of Puerto Berrio	Vicinity Of Puerto Berrio	country	country	ok_same_resolution
PRESERVED_SPECIMEN	1321306710	SPECIES	Herrania Goudot	Herrania lemniscata (Schomb.) R.E.Schult.	Herrania pulcherrima Goudot			CC0_1_0	US	Botany	NMNH Extant Biology		1592092	O.L. Haught	1607	O. L. Haught	1607	1935-03-28	CO	Santander			Camp near Puerto Arauja on Carare Vicinity of Puerto Berrio between Carare and Magdalena Rivers	Physically seen at herbaria and checked at herbarium	Coordinates previously informed dubious or ambiguous and could not correct properly	COLOMBIA	Santander	Camp Near Puerto Arauja	Camp Near Puerto Arauja	locality	state	check_local.2state
PRESERVED_SPECIMEN	1321277836	SPECIES	Theobroma L.	Theobroma bicolor Humb. & Bonpl.	Theobroma bicolor Humb. & Bonpl.	-0.99738	-77.8498	CC0_1_0	US	Botany	NMNH Extant Biology		1663765	Y.E.J. Mexia	7214	Y. Mexia	7214	1935-04-02	EC	Napo	Tena		Near Tena	Physically seen at herbaria and checked at herbarium	Coordinates previously informed in the label and not altered	ECUADOR	Napo	Tena	Near Tena	locality	county	check_local.2municip.
PRESERVED_SPECIMEN	1257976763	SPECIES	Theobroma L.	Theobroma cacao L.	Theobroma cacao L.			CC_BY_4_0	MO	MO	Tropicos	MOBOT	100634500	F.H. Sargent	333	Francis H. Sargent	Sargent 333a	1935-04-14	PR	Puerto Rico			Mayaguez	Physically seen at herbaria and checked at herbarium	Coordinates previously informed dubious or ambiguous and could not correct properly	PUERTO RICO	Puerto Rico	Mayaguez	Mayaguez	locality	country	check_local.2country
PRESERVED_SPECIMEN	1321460284	SPECIES	Theobroma L.	Theobroma cacao L.	Theobroma cacao L.			CC0_1_0	US	Botany	NMNH Extant Biology		1558283	F.H. Sargent	333	F. H. Sargent	333	1935-04-14	PR				Mayaguez	Physically seen at herbaria and checked at herbarium	Coordinates previously informed dubious or ambiguous and could not correct properly	PUERTO RICO		Mayaguez	Mayaguez	country	country	ok_same_resolution
PRESERVED_SPECIMEN	1322401248	SPECIES	Herrania Goudot	Herrania mariae (Mart.) Decne. ex Goudot	Herrania mariae Goudot	-0.720220123	-77.93428564	CC0_1_0	US	Botany	NMNH Extant Biology		1663813	Y. Mexia	7328	Y. Mexia	7328	1935-04-19	EC	Napo	Archidona		near Archidona	Physically seen at herbaria and checked at herbarium	Georeferencing corrected accordingly	ECUADOR	Napo	Archidona	Near Archidona	locality	county	check_local.2municip.
PRESERVED_SPECIMEN	1260061609	SPECIES	Theobroma L.	Theobroma cacao L.	Theobroma cacao L.	17.3825	-88.44138	CC_BY_4_0	MO	MO	Tropicos	MOBOT	2718788	P.H. Gentle	1740	Percy H. Gentle	Gentle 1740	1935-09-09	BZ	Belize			Cedar Bank Sibun River	Physically seen at herbaria and checked at herbarium	Coordinates previously informed in the label and not altered	BELIZE	Belize	Cedar Bank	Cedar Bank	locality	state	check_local.2state
PRESERVED_SPECIMEN	1258380306	SPECIES	Theobroma L.	Theobroma cacao L.	Theobroma cacao L.	17.3825	-88.44138	CC_BY_4_0	MO	MO	Tropicos	MOBOT	1165964	P.H. Gentle	1740	Percy H. Gentle	Gentle 1740	1935-09-09	BZ	Belize			Cedar Bank Sibun River	Physically seen at herbaria and checked at herbarium	Coordinates previously informed in the label and not altered	BELIZE	Belize	Cedar Bank	Cedar Bank	locality	state	check_local.2state
PRESERVED_SPECIMEN	1265517984	SPECIES	Theobroma L.	Theobroma sylvestre Mart.	Theobroma sylvestre Mart.	-2.625919383	-60.25962801	CC_BY_4_0	K	Herbarium			K001212921	A. Ducke	100	Ducke, A.	100	1935-12-06	BR			Manaus	Colonia João Alfredo	Physically seen at herbaria and checked at herbarium	Coordinates previously informed in the label and not altered	BRAZIL		Manaus	Colonia Joao Alfredo	country	country	ok_same_resolution
PRESERVED_SPECIMEN	1258383218	SPECIES	Theobroma L.	Theobroma sylvestre Mart.	Theobroma sylvestre Mart.			CC_BY_4_0	MO	MO	Tropicos	MOBOT	1178620	A. Ducke	100	A. Ducke	Ducke 100	1935-12-06	BR	Amazonas			Manáos colonia João Alfredo silva non inundabili	Physically seen at herbaria and checked at herbarium	Coordinates previously informed dubious or ambiguous and could not correct properly	BRAZIL	Amazonas	Manaos Colonia Joao Alfredo	Manaos Colonia Joao Alfredo	locality	state	check_local.2state
PRESERVED_SPECIMEN	1930055993	SPECIES	Theobroma L.	Theobroma sylvestre Mart.	Theobroma sylvestre Mart.	-2.625919383	-60.25962801	CC0_1_0	NY	NY	Vascular plants		2107897	A. Ducke	100	W. A. Ducke	100	1935-12-06	BR	Amazonas	Manaus		da Colônia João Alfredo	Physically seen at herbaria and checked at herbarium	Georeferencing corrected accordingly	BRAZIL	Amazonas	Manaus	Da Colonia Joao Alfredo	locality	county	check_local.2municip.
PRESERVED_SPECIMEN	1320404193	SPECIES	Theobroma L.	Theobroma sylvestre Mart.	Theobroma sylvestre Mart.	-2.625919383	-60.25962801	CC0_1_0	US	Botany	NMNH Extant Biology		1693105	A. Ducke	100	A. Ducke	100	1935-12-06	BR	Amazonas			Manaus Colonia Joao Alfredo	Physically seen at herbaria and checked at herbarium	Georeferencing corrected accordingly	BRAZIL	Amazonas	Manaus	Manaus	locality	county	check_local.2municip.
PRESERVED_SPECIMEN	1424166648	SPECIES	Herrania Goudot	Herrania nitida (Poepp.) R.E.Schult.	Herrania nitida (Poepp.) R.E.Schult.	-2.68835772	-56.85395054	CC_BY_4_0	RB	RB	RB - Rio de Janeiro Botanical Garden Herbarium Collection		RB00433435	A. Ducke		A.Ducke		1936-01-20	BR	Amazonas		Parintins		Physically seen at herbaria and checked at herbarium	Georeferencing corrected accordingly	BRAZIL	Amazonas	Parintins		municipality	county	ok_same_resolution
PRESERVED_SPECIMEN	1321072422	SPECIES	Theobroma L.	Theobroma cacao L.	Theobroma cacao L.			CC0_1_0	US	Botany	NMNH Extant Biology		3467408	M. Takamtsu	1035	M. Takamatsu	1035	1936-02-14	FM	Pohnpei			Ponape Island	Physically seen at herbaria and checked at herbarium	Coordinates previously informed dubious or ambiguous and could not correct properly	MICRONESIA (FEDERATED STATES OF)	Pohnpei	Ponape Island	Ponape Island	locality	country	check_local.2country
PRESERVED_SPECIMEN	1424167143	SPECIES	Theobroma L.	Theobroma grandiflorum (Willd. ex Spreng.) K.Schum. in Mart.	Theobroma grandiflorum Schum.	-22.92688214	-43.45582532	CC_BY_4_0	RB	RB	RB - Rio de Janeiro Botanical Garden Herbarium Collection		RB00433934	P. Rosa	92	Clarindo Alves Lage	92	1936-03-23	BR	Rio de Janeiro		Rio de Janeiro	Horto Florestal - Arboretum	Physically seen at herbaria and checked at herbarium	Georeferencing corrected accordingly	BRAZIL	Rio De Janeiro	Rio De Janeiro	Horto Florestal - Arboretum	locality	county	check_local.2municip.
PRESERVED_SPECIMEN	1258380560	SPECIES	Theobroma L.	Theobroma simiarum Donn.Sm.	Theobroma simiarum Donn.Sm.	10.14128397	-83.48304549	CC_BY_4_0	MO	MO	Tropicos	MOBOT	1166217	C.W. Dodge	9420	Carroll W. Dodge|V.F. Goerger	Dodge 9420	1936-07-27	CR	Limón	Siquirres		In Gynaerium sagittatum thickets along Río Reventazón below farmhouse Finca Castilla	Physically seen at herbaria and checked at herbarium	Georeferencing corrected accordingly	COSTA RICA	Limon	Siquirres	In Gynaerium Sagittatum Thickets Along Rio Reventazon Below Farmhouse	locality	county	check_local.2municip.
PRESERVED_SPECIMEN	1258383207	SPECIES	Theobroma L.	Theobroma subincanum Mart.	Theobroma subincanum Mart.	-3.45	-68.8	CC_BY_4_0	MO	MO	Tropicos	MOBOT	1178606	B.A. Krukoff	8226	Boris A. Krukoff	Krukoff 8226	1936-09-11	BR	Amazonas			Municipality São Paulo de Olivença near Palmares	Physically seen at herbaria and checked at herbarium	Coordinates previously informed in the label and not altered	BRAZIL	Amazonas	Sao Paulo De Olivenca	Near Palmares	locality	county	check_local.2municip.
PRESERVED_SPECIMEN	2517435069	SPECIES	Theobroma L.	Theobroma subincanum Mart.	Theobroma guianense (Aubl.) J.F.Gmel.			CC0_1_0	U	Botany			U.1382312	B.A. Krukoff	8226	Krukoff BA	Krukoff, BA 8226	1936-09-11	BR				Basin of Rio Solimoes State of Amazonas: Municipality Sao Paulo de Olivenca near Palmares	Not seen at herbaria, but image seen online properly	Coordinates previously informed dubious or ambiguous and could not correct properly	BRAZIL		Sao Paulo De Olivenca Near Palmares	Basin Of Rio Solimoes	country	country	ok_same_resolution
PRESERVED_SPECIMEN	2517367009	SPECIES	Theobroma L.	Theobroma subincanum Mart.	Theobroma guianense (Aubl.) J.F.Gmel.			CC0_1_0	U	Botany			U 0274958	B.A. Krukoff	8226	Krukoff BA	Krukoff, BA 8226	1936-09-11	BR				Basin of Rio Solimoes State of Amazonas: Municipality Sao Paulo de Olivenca near Palmares	Not seen at herbaria, but image seen online properly	Coordinates previously informed dubious or ambiguous and could not correct properly	BRAZIL		Sao Paulo De Olivenca Near Palmares	Basin Of Rio Solimoes	country	country	ok_same_resolution
PRESERVED_SPECIMEN	1839824801	SPECIES	Theobroma L.	Theobroma obovatum Klotzsch ex Bernoulli	Theobroma obovatum Klotzsch ex Bernoulli	-4.696879	-69.504833	CC_BY_4_0	BR		Meise Botanic Garden Herbarium		BR0000013087203	B.A. Krukoff	8275	Krukoff B.A.	8275	1936-09-11	BR					Voucher not seen online, but image of one or more of its duplicates seen	Coordinates previously informed in the label and not altered	BRAZIL				country	country	ok_same_resolution
PRESERVED_SPECIMEN	1265517952	SPECIES	Theobroma L.	Theobroma obovatum Klotzsch ex Bernoulli	Theobroma obovatum Klotzsch ex Bernoulli	-4.696879	-69.504833	CC_BY_4_0	K	Herbarium			K001212886	B.A. Krukoff	8275	Krukoff, B.A.	8275	1936-09-11	BR			São Paulo de Olivença		Physically seen at herbaria and checked at herbarium	Coordinates previously informed in the label and not altered	BRAZIL		Sao Paulo De Olivenca		country	country	ok_same_resolution
PRESERVED_SPECIMEN	1258381725	SPECIES	Theobroma L.	Theobroma obovatum Klotzsch ex Bernoulli	Theobroma obovatum Klotzsch ex Bernoulli	-4.696879	-69.504833	CC_BY_4_0	MO	MO	Tropicos	MOBOT	1167247	B.A. Krukoff	8275	Boris A. Krukoff	Krukoff 8275	1936-09-11	BR	Amazonas			Protected due to name conservation status	Physically seen at herbaria and checked at herbarium	Coordinates previously informed in the label and not altered	BRAZIL	Amazonas	Protected Due To Name Conservation Status	Protected Due To Name Conservation Status	locality	state	check_local.2state
PRESERVED_SPECIMEN	1929191258	SPECIES	Theobroma L.	Theobroma obovatum Klotzsch ex Bernoulli	Theobroma obovatum Klotzsch ex Bernoulli	-4.696879	-69.504833	CC0_1_0	NY	NY	Vascular plants		2107824	B.A. Krukoff	8275	B. A. Krukoff	8275	1936-09-11	BR	Amazonas	São Paulo de Olivença		Basin of Rio Solimoes near Palmares	Physically seen at herbaria and checked at herbarium	Coordinates previously informed in the label and not altered	BRAZIL	Amazonas	Sao Paulo De Olivenca	Basin Of Rio Solimoes	locality	county	check_local.2municip.
PRESERVED_SPECIMEN	2517173300	SPECIES	Theobroma L.	Theobroma obovatum Klotzsch ex Bernoulli	Theobroma obovatum Klotzsch ex Bernoulli	-4.696879	-69.504833	CC0_1_0	U	Botany			U 0275837	B.A. Krukoff	8275	Krukoff BA	Krukoff, BA 8275	1936-09-11	BR				Basin of Rio Solimoes State of Amazonas: Municipality Sao Paulo de Olivenca near Palmares	Voucher not seen online, but image of one or more of its duplicates seen	Coordinates previously informed in the label and not altered	BRAZIL		Sao Paulo De Olivenca Near Palmares	Basin Of Rio Solimoes	country	country	ok_same_resolution
PRESERVED_SPECIMEN	2515538104	SPECIES	Theobroma L.	Theobroma obovatum Klotzsch ex Bernoulli	Theobroma obovatum Klotzsch ex Bernoulli	-4.696879	-69.504833	CC0_1_0	U	Botany			U.1382281	B.A. Krukoff	8275	Krukoff BA	Krukoff, BA 8275	1936-09-11	BR				Basin of Rio Solimoes State of Amazonas: Municipality Sao Paulo de Olivenca near Palmares	Not seen at herbaria, but image seen online properly	Coordinates previously informed in the label and not altered	BRAZIL		Sao Paulo De Olivenca Near Palmares	Basin Of Rio Solimoes	country	country	ok_same_resolution
PRESERVED_SPECIMEN	1322696256	SPECIES	Theobroma L.	Theobroma obovatum Klotzsch ex Bernoulli	Theobroma obovatum Klotzsch ex Bernoulli	-4.696879	-69.504833	CC0_1_0	US	Botany	NMNH Extant Biology		2370223	B.A. Krukoff	8275	B. A. Krukoff	8275	1936-09-11	BR	Amazonas	São Paulo de Olivença		near Palmares	Physically seen at herbaria and checked at herbarium	Coordinates previously informed in the label and not altered	BRAZIL	Amazonas	Sao Paulo De Olivenca	Near Palmares	locality	county	check_local.2municip.
PRESERVED_SPECIMEN	1320267399	SPECIES	Theobroma L.	Theobroma obovatum Klotzsch ex Bernoulli	Theobroma obovatum Klotzsch ex Bernoulli	-4.696879	-69.504833	CC0_1_0	US	Botany	NMNH Extant Biology		1741652	B.A. Krukoff	8275	B. A. Krukoff	8275	1936-09-11	BR	Amazonas	São Paulo de Olivença		near Palmares	Physically seen at herbaria and checked at herbarium	Coordinates previously informed in the label and not altered	BRAZIL	Amazonas	Sao Paulo De Olivenca	Near Palmares	locality	county	check_local.2municip.
PRESERVED_SPECIMEN	1839824866	SPECIES	Theobroma L.	Theobroma microcarpum Mart.	Theobroma microcarpum Mart.	-4.696879	-69.504833	CC_BY_4_0	BR		Meise Botanic Garden Herbarium		BR0000013087197	B.A. Krukoff	8280	Krukoff B.A.	8280	1936-09-11	BR					Not seen at herbaria, but image seen online properly	Coordinates previously informed in the label and not altered	BRAZIL				country	country	ok_same_resolution
PRESERVED_SPECIMEN	1265517964	SPECIES	Theobroma L.	Theobroma microcarpum Mart.	Theobroma obovatum Klotzsch ex Bernoulli	-4.696879	-69.504833	CC_BY_4_0	K	Herbarium			K001212898	B.A. Krukoff	8280	Krukoff, B.A.	8280	1936-09-11	BR			São Paulo de Olivença	Near Palmares	Physically seen at herbaria and checked at herbarium	Coordinates previously informed in the label and not altered	BRAZIL		Sao Paulo De Olivenca	Near Palmares	country	country	ok_same_resolution
PRESERVED_SPECIMEN	1265517960	SPECIES	Theobroma L.	Theobroma microcarpum Mart.	Theobroma obovatum Klotzsch ex Bernoulli	-4.696879	-69.504833	CC_BY_4_0	K	Herbarium			K001212899	B.A. Krukoff	8280	Krukoff, B.A.	8280	1936-09-11	BR					Physically seen at herbaria and checked at herbarium	Coordinates previously informed in the label and not altered	BRAZIL				country	country	ok_same_resolution
PRESERVED_SPECIMEN	2513273971	SPECIES	Theobroma L.	Theobroma microcarpum Mart.	Theobroma microcarpum Mart.	-4.696879	-69.504833	CC0_1_0	L	Botany			L 0704465	B.A. Krukoff	8280	Krukoff BA	Krukoff, BA 8280	1936-09-11	BR	Amazonas			Basin of Rio Solimoes State of amazonas: Municipality Sao Paulo de Olivenca near Palmares	Voucher not seen online, but image of one or more of its duplicates seen	Coordinates previously informed in the label and not altered	BRAZIL	Amazonas	Sao Paulo De Olivenca Near Palmares	Basin Of Rio Solimoes	locality	state	check_local.2state
PRESERVED_SPECIMEN	1258381691	SPECIES	Theobroma L.	Theobroma microcarpum Mart.	Theobroma microcarpum Mart.	-4.696879	-69.504833	CC_BY_4_0	MO	MO	Tropicos	MOBOT	1167234	B.A. Krukoff	8280	Boris A. Krukoff	Krukoff 8280	1936-09-11	BR	Amazonas			Municipality São Paulo de Olivença near Palmares	Physically seen at herbaria and checked at herbarium	Coordinates previously informed in the label and not altered	BRAZIL	Amazonas	Sao Paulo De Olivenca	Near Palmares	locality	county	check_local.2municip.
PRESERVED_SPECIMEN	1930576993	SPECIES	Theobroma L.	Theobroma microcarpum Mart.	Theobroma microcarpum Mart.	-4.696879	-69.504833	CC0_1_0	NY	NY	Vascular plants		2107809	B.A. Krukoff	8280	B. A. Krukoff	8280	1936-09-11	BR	Amazonas	São Paulo de Olivença		Basin of Rio Solimoes near Palmares	Physically seen at herbaria and checked at herbarium	Coordinates previously informed in the label and not altered	BRAZIL	Amazonas	Sao Paulo De Olivenca	Basin Of Rio Solimoes	locality	county	check_local.2municip.
PRESERVED_SPECIMEN	1929684978	SPECIES	Theobroma L.	Theobroma microcarpum Mart.	Theobroma microcarpum Mart.	-4.696879	-69.504833	CC0_1_0	NY	NY	Vascular plants		2107811	B.A. Krukoff	8280	B. A. Krukoff	8280	1936-09-11	BR	Amazonas	São Paulo de Olivença		Basin of Rio Solimoes near Palmares	Physically seen at herbaria and checked at herbarium	Coordinates previously informed in the label and not altered	BRAZIL	Amazonas	Sao Paulo De Olivenca	Basin Of Rio Solimoes	locality	county	check_local.2municip.
PRESERVED_SPECIMEN	1929420580	SPECIES	Theobroma L.	Theobroma microcarpum Mart.	Theobroma microcarpum Mart.	-4.696879	-69.504833	CC0_1_0	NY	NY	Vascular plants		2107808	B.A. Krukoff	8280	B. A. Krukoff	8280	1936-09-11	BR	Amazonas	São Paulo de Olivença		Basin of Rio Solimoes near Palmares	Physically seen at herbaria and checked at herbarium	Coordinates previously informed in the label and not altered	BRAZIL	Amazonas	Sao Paulo De Olivenca	Basin Of Rio Solimoes	locality	county	check_local.2municip.
PRESERVED_SPECIMEN	2515538106	SPECIES	Theobroma L.	Theobroma microcarpum Mart.	Theobroma microcarpum Mart.	-4.696879	-69.504833	CC0_1_0	U	Botany			U.1382319	B.A. Krukoff	8280	Krukoff BA	Krukoff, BA 8280	1936-09-11	BR	Amazonas			Basin of Rio Solimoes State of amazonas: Municipality Sao Paulo de Olivenca near Palmares	Not seen at herbaria, but image seen online properly	Coordinates previously informed in the label and not altered	BRAZIL	Amazonas	Sao Paulo De Olivenca Near Palmares	Basin Of Rio Solimoes	locality	state	check_local.2state
PRESERVED_SPECIMEN	1321827756	SPECIES	Theobroma L.	Theobroma microcarpum Mart.	Theobroma microcarpum Mart.	-4.696879	-69.504833	CC0_1_0	US	Botany	NMNH Extant Biology		2370224	B.A. Krukoff	8280	B. A. Krukoff	8280	1936-09-11	BR	Amazonas	São Paulo de Olivença		near Palmares	Physically seen at herbaria and checked at herbarium	Coordinates previously informed in the label and not altered	BRAZIL	Amazonas	Sao Paulo De Olivenca	Near Palmares	locality	county	check_local.2municip.
PRESERVED_SPECIMEN	1319518180	SPECIES	Theobroma L.	Theobroma microcarpum Mart.	Theobroma microcarpum Mart.	-4.696879	-69.504833	CC0_1_0	US	Botany	NMNH Extant Biology		1741657	B.A. Krukoff	8280	B. A. Krukoff	8280	1936-09-11	BR	Amazonas	São Paulo de Olivença		near Palmares	Physically seen at herbaria and checked at herbarium	Coordinates previously informed in the label and not altered	BRAZIL	Amazonas	Sao Paulo De Olivenca	Near Palmares	locality	county	check_local.2municip.
PRESERVED_SPECIMEN	1839882131	SPECIES	Theobroma L.	Theobroma subincanum Mart.	Theobroma subincanum Mart.	-3.454282	-68.800056	CC_BY_4_0	BR		Meise Botanic Garden Herbarium		BR0000013704902	B.A. Krukoff	8226	Krukoff B.A.	8226	1936-09-11	BR					Not seen at herbaria, but image seen online properly	Coordinates previously informed in the label and not altered	BRAZIL				country	country	ok_same_resolution
PRESERVED_SPECIMEN	1265518200	SPECIES	Theobroma L.	Theobroma subincanum Mart.	Theobroma guianensis (Aubl.) J.G.Gmel.	-3.454282	-68.800056	CC_BY_4_0	K	Herbarium			K001213388	B.A. Krukoff	8226	Krukoff, B.A.	8226	1936-09-11	BR			São Paulo de Olivença	Near Palmares	Not seen at herbaria, but image seen online properly	Coordinates previously informed in the label and not altered	BRAZIL		Sao Paulo De Olivenca	Near Palmares	country	country	ok_same_resolution
PRESERVED_SPECIMEN	1931093629	SPECIES	Theobroma L.	Theobroma subincanum Mart.	Theobroma subincanum Mart.	-3.454282	-68.800056	CC0_1_0	NY	NY	Vascular plants		2107925	B.A. Krukoff	8226	B. A. Krukoff	8226	1936-09-11	BR	Amazonas	São Paulo de Olivença		Basin of Rio Solimoes near Palmares	Physically seen at herbaria and checked at herbarium	Coordinates previously informed in the label and not altered	BRAZIL	Amazonas	Sao Paulo De Olivenca	Basin Of Rio Solimoes	locality	county	check_local.2municip.
PRESERVED_SPECIMEN	1839824878	SPECIES	Theobroma L.	Theobroma bicolor Humb. & Bonpl.	Theobroma bicolor Humb. & Bonpl.	-3.4542	-68.8349	CC_BY_4_0	BR		Meise Botanic Garden Herbarium		BR0000013087135	B.A. Krukoff	9019	Krukoff B.A.	9019	1936-10-26	BR					Not seen at herbaria, but image seen online properly	Coordinates previously informed in the label and not altered	BRAZIL				country	country	ok_same_resolution
PRESERVED_SPECIMEN	1228275118	SPECIES	Theobroma L.	Theobroma bicolor Humb. & Bonpl.	Theobroma bicolor Humb. & Bonpl.	-3.4542	-68.8349	CC0_1_0	F	Botany	Rapid Reference Collection	F	V0389887F	B.A. Krukoff	9019	B. A. Krukoff	9019	1936-10-26	BR	Amazonas				Physically seen at herbaria and checked at herbarium	Coordinates previously informed in the label and not altered	BRAZIL	Amazonas			stateProvince	state	ok_same_resolution
PRESERVED_SPECIMEN	1291651649	SPECIES	Theobroma L.	Theobroma bicolor Humb. & Bonpl.	Theobroma L.	-3.4542	-68.8349	CC_BY_4_0	K	Herbarium			K001213344	B.A. Krukoff	9019	Krukoff, B.A.	9019	1936-10-26	BR			São Paulo de Olivença	Basin of creek Belem	Physically seen at herbaria and checked at herbarium	Coordinates previously informed in the label and not altered	BRAZIL		Sao Paulo De Olivenca	Basin Of Creek Belem	country	country	ok_same_resolution
PRESERVED_SPECIMEN	2517047427	SPECIES	Theobroma L.	Theobroma bicolor Humb. & Bonpl.	Theobroma bicolor Humb. & Bonpl.	-3.4542	-68.8349	CC0_1_0	U	Botany			U.1382334	B.A. Krukoff	9019	Krukoff BA	Krukoff, BA 9019	1936-10-26	BR				Basin of Rio Solimoes State of Amazonas: Municipality Sao Paulo de Olivenca: basin of creek Belem	Not seen at herbaria, but image seen online properly	Coordinates previously informed in the label and not altered	BRAZIL		Sao Paulo De Olivenca	Basin Of Rio Solimoes	country	country	ok_same_resolution
PRESERVED_SPECIMEN	1258381070	SPECIES	Theobroma L.	Theobroma bicolor Humb. & Bonpl.	Theobroma bicolor Humb. & Bonpl.	-3.4542	-68.8349	CC_BY_4_0	MO	MO	Tropicos	MOBOT	1166661	B.A. Krukoff	9019	Boris A. Krukoff	Krukoff 9019	1936-12-11	BR	Amazonas			Municipality São Paulo de Olivença; basin of creek Belem	Physically seen at herbaria and checked at herbarium	Coordinates previously informed in the label and not altered	BRAZIL	Amazonas	Sao Paulo De Olivenca	Basin Of Creek Belem	locality	county	check_local.2municip.
PRESERVED_SPECIMEN	1259460399	SPECIES	Herrania Goudot	Herrania purpurea (Pittier) R.E.Schult.	Herrania purpurea (Pittier) R.E.Schult.	8.1	-77.666667	CC_BY_4_0	MO	MO	Tropicos	MOBOT	2173235	P.H. Allen	282	Paul H. Allen	Allen 282	1937-03-17	PA	Darién			Trail between Pinogana and Yavisa	Physically seen at herbaria and checked at herbarium	Coordinates previously informed in the label and not altered	PANAMA	Darien	Trail Between Pinogana And Yavisa	Trail Between Pinogana And Yavisa	locality	state	check_local.2state
PRESERVED_SPECIMEN	912593167	SPECIES	Herrania Goudot	Herrania kanukuensis R.E.Schult.	Herrania kanukuensis R.E.Schult.			CC_BY_4_0	K	Herbarium			K000779795	A.C. Smith	3541	Smith, A.C.	3541	1938-03-31	GY				Northwest slopes of Kanuku Mountains in drainage of Moku-moku Creek (Takutu tributary)	Physically seen at herbaria and checked at herbarium	Coordinates previously informed dubious or ambiguous and could not correct properly	GUYANA		Northwest Slopes Of Kanuku Mountains	Northwest Slopes Of Kanuku Mountains	country	country	ok_same_resolution
PRESERVED_SPECIMEN	1928082920	SPECIES	Herrania Goudot	Herrania kanukuensis R.E.Schult.	Herrania kanukuensis R.E.Schult.			CC0_1_0	NY	NY	Vascular plants		222297	A.C. Smith	3541	A. C. Smith	3541	1938-03-31	GY				Northwestern slopes of Kanuku Mountains in drainage of Moku-moku Creek (Takutu tributary)	Physically seen at herbaria and checked at herbarium	Coordinates previously informed dubious or ambiguous and could not correct properly	GUYANA		Northwestern Slopes Of Kanuku Mountains In Drainage Of Moku-Moku Creek	Northwestern Slopes Of Kanuku Mountains In Drainage Of Moku-Moku Creek	country	country	ok_same_resolution
PRESERVED_SPECIMEN	694272931	SPECIES	Herrania Goudot	Herrania kanukuensis R.E.Schult.	Herrania kanukuensis R.E.Schult.			CC_BY_4_0	P	P			P06723354	A.C. Smith	3541	Smith, A.C.		1938-03-31	GY					Not seen at herbaria, but image seen online properly	Coordinates previously informed dubious or ambiguous and could not correct properly	GUYANA		Northwestern Slopes Of Kanuku Mountains In Dranaige Of Moku-Moku Creek	Northwestern Slopes Of Kanuku Mountains In Dranaige Of Moku-Moku Creek	country	country	ok_same_resolution
PRESERVED_SPECIMEN	1317531324	SPECIES	Herrania Goudot	Herrania kanukuensis R.E.Schult.	Herrania kanukuensis R.E.Schult.			CC0_1_0	US	Botany	NMNH Extant Biology		1777366	A.C. Smith	3541	A. C. Smith	3541	1938-03-31	GY				NW slopes of Kanuku Mountains drainage of Moku-Moku Creek Takutu Tributary	Physically seen at herbaria and checked at herbarium	Coordinates previously informed dubious or ambiguous and could not correct properly	GUYANA		Nw Slopes Of Kanuku Mountains	Nw Slopes Of Kanuku Mountains	country	country	ok_same_resolution
PRESERVED_SPECIMEN	1999424309	SPECIES	Herrania Goudot	Herrania kanukuensis R.E.Schult.	Herrania kanakuensis R.E.Schultes			CC_BY_4_0	A	A	Harvard University Herbaria: All Records		barcode-00062874	A.C. Smith	3541	Albert C. Smith	3541	1938-04-16	GY				Northwestern slopes of Kanuku Mountains in drainage of Moku-moku Creek (Takutu tributary) dense forest 150-400 m	Not seen at herbaria, but image seen online properly	Coordinates previously informed dubious or ambiguous and could not correct properly	GUYANA		Northwestern Slopes Of Kanuku Mountains	Northwestern Slopes Of Kanuku Mountains	country	country	ok_same_resolution
PRESERVED_SPECIMEN	1318723451	SPECIES	Theobroma L.	Theobroma cacao L.	Theobroma cacao L.			CC0_1_0	US	Botany	NMNH Extant Biology		1714501	H.E. Box	1536	H. E. Box	1536 dupl.	1938-09-17	AG				Body Ponds	Physically seen at herbaria and checked at herbarium	Coordinates previously informed dubious or ambiguous and could not correct properly	ANTIGUA BARBUDA		Body Ponds	Body Ponds	country	country	ok_same_resolution
PRESERVED_SPECIMEN	1424167155	SPECIES	Theobroma L.	Theobroma obovatum Klotzsch ex Bernoulli	Theobroma obovatum Klotzsch ex Bernoulli	-1.240743738	-48.45940304	CC_BY_4_0	RB	RB	RB - Rio de Janeiro Botanical Garden Herbarium Collection		RB00433949		3800	Markgraft	3800	1938-12-11	BR	Pará		Belém		Physically seen at herbaria and checked at herbarium	Georeferencing corrected accordingly	BRAZIL	Para	Belem		municipality	county	ok_same_resolution
PRESERVED_SPECIMEN	1844898003	SPECIES	Theobroma L.	Theobroma cacao L.	Theobroma cacao L.	6.225417	-77.403788	CC_BY_NC_4_0	COL	COL			11691	E.P. Killip	33603	Ellsworth P. Killip	33603	1939-02-21	CO	Chocó	BAHÍA SOLANO		Near Ciudad Mutis	Physically seen at herbaria and checked at herbarium	Coordinates previously informed in the label and not altered	COLOMBIA	Choco	Bahia Solano	Near Ciudad Mutis	locality	county	check_local.2municip.
PRESERVED_SPECIMEN	1260439487	SPECIES	Theobroma L.	Theobroma cacao L.	Theobroma cacao L.	6.326231739	-77.36058039	CC_BY_4_0	MO	MO	Tropicos	MOBOT	3061622	E.P. Killip	33603	Ellsworth P. Killip	Killip 33603	1939-02-21	CO	Chocó			Bahia Solano; near Ciudad Mutis; sea level to 75 meters	Physically seen at herbaria and checked at herbarium	Georeferencing corrected accordingly	COLOMBIA	Choco	Bahia Solano	Bahia Solano	locality	county	check_local.2municip.
PRESERVED_SPECIMEN	1319098450	SPECIES	Theobroma L.	Theobroma cacao L.	Theobroma cacao L.	6.225417	-77.403788	CC0_1_0	US	Botany	NMNH Extant Biology		1770523	E.P. Killip	33603	E. P. Killip & H. Garcia	33603	1939-02-21	CO	Chocó			Bahía Solano; near Cuidad Mutis along Quebrada Jella	Physically seen at herbaria and checked at herbarium	Coordinates previously informed in the label and not altered	COLOMBIA	Choco	Bahia Solano	Bahia Solano	locality	county	check_local.2municip.
PRESERVED_SPECIMEN	1321330753	SPECIES	Herrania Goudot	Herrania lemniscata (Schomb.) R.E.Schult.	Herrania lemniscata R.E.Schult.	8.27967	-62.7468	CC0_1_0	US	Botany	NMNH Extant Biology		1778849	L. Williams	11339	Ll. Williams	11339	1939-03-02	VE	Bolívar			en la selva anegada en la estación lluviosa en el Salto de Para Medio Caura	Voucher not seen online, but image of one or more of its duplicates seen	Coordinates previously informed in the label and not altered	VENEZUELA	Bolivar	En La Selva Anegada En La Estacion Lluviosa En El Salto De Para	En La Selva Anegada En La Estacion Lluviosa En El Salto De Para	locality	state	check_local.2state
PRESERVED_SPECIMEN	1317746063	SPECIES	Herrania Goudot	Herrania nitida (Poepp.) R.E.Schult.	Herrania aspera (Karst. & Triana) Karst.	4.1491688	-73.6285475	CC0_1_0	US	Botany	NMNH Extant Biology		1771065	E.P. Killip	34247	E. P. Killip	34247	1939-03-17	CO	Meta			About 20 km SE of Villa Vicencia	Not seen at herbaria, but image seen online properly	Coordinates previously informed in the label and not altered	COLOMBIA	Meta	About 20 Km Se Of Villa Vicencia	About 20 Km Se Of Villa Vicencia	locality	state	check_local.2state
PRESERVED_SPECIMEN	1321103261	SPECIES	Theobroma L.	Theobroma cacao L.	Theobroma cacao L.	7.6110695	-64.9118461	CC0_1_0	US	Botany	NMNH Extant Biology		1775044	L. Williams	11718	Ll. Williams	11718	1939-04-08	VE	Bolívar			cultivado en Temblador Medio Caura	Physically seen at herbaria and checked at herbarium	Coordinates previously informed in the label and not altered	VENEZUELA	Bolivar	Cultivado En Temblador	Cultivado En Temblador	locality	state	check_local.2state
PRESERVED_SPECIMEN	1260452697	SPECIES	Theobroma L.	Theobroma cacao L.	Theobroma cacao L.	-14.933333	-64.916667	CC_BY_4_0	MO	MO	Tropicos	MOBOT	3073540	B.A. Krukoff	10661	Boris A. Krukoff	Krukoff 10661	1939-07-27	BO	La Paz			Province of S Yungas; Basin of Rio Bopi Asunta (near Evenay)	Physically seen at herbaria and checked at herbarium	Coordinates previously informed in the label and not altered	BOLIVIA	La Paz	Province Of S	Province Of S	locality	state	check_local.2state
PRESERVED_SPECIMEN	2515443819	SPECIES	Theobroma L.	Theobroma cacao L.	Theobroma cacao L.	-14.933333	-64.916667	CC0_1_0	U	Botany			U.1377845	B.A. Krukoff	10661	Krukoff BA	Krukoff, BA 10661	1939-07-27	BO				Department of La Paz: Province of S Yungas: Basin of Rio Bopi Asunta (near Evenay)	Physically seen at herbaria and checked at herbarium	Coordinates previously informed in the label and not altered	BOLIVIA		Department Of La Paz	Department Of La Paz	country	country	ok_same_resolution
PRESERVED_SPECIMEN	1321033110	SPECIES	Theobroma L.	Theobroma cacao L.	Theobroma cacao L.	-14.933333	-64.916667	CC0_1_0	US	Botany	NMNH Extant Biology		1905556	B.A. Krukoff	10661	B. A. Krukoff	10661	1939-07-27	BO	La Paz	Sud Yungas		Basin of Río Bopi Asunta (near Evenay)	Physically seen at herbaria and checked at herbarium	Coordinates previously informed in the label and not altered	BOLIVIA	La Paz	Sud Yungas	Basin Of Rio Bopi	locality	county	check_local.2municip.
PRESERVED_SPECIMEN	1321001833	SPECIES	Theobroma L.	Theobroma subincanum Mart.	Theobroma subincanum Mart.	1.2521739	-70.233618	CC0_1_0	US	Botany	NMNH Extant Biology		1795009	J. Cuatrecasas	6890	J. Cuatrecasas	6890	1939-09-17	CO	Vaupés			Cerro de Mitú	Physically seen at herbaria and checked at herbarium	Coordinates previously informed in the label and not altered	COLOMBIA	Vaupes	Cerro De Mitu	Cerro De Mitu	locality	state	check_local.2state
PRESERVED_SPECIMEN	1319283712	SPECIES	Theobroma L.	Theobroma subincanum Mart.	Theobroma subincanum Mart.	0.85865	-70.84697	CC0_1_0	US	Botany	NMNH Extant Biology		1795342	J. Cuatrecasas	7178a	J. Cuatrecasas	7178-A	1939-10-10	CO	Vaupés			Cerro de Circasia	Physically seen at herbaria and checked at herbarium	Coordinates previously informed in the label and not altered	COLOMBIA	Vaupes	Cerro De Circasia	Cerro De Circasia	locality	state	check_local.2state
PRESERVED_SPECIMEN	1319816289	SPECIES	Herrania Goudot	Herrania mariae (Mart.) Decne. ex Goudot	Herrania mariae var. putumayonis R.E.Schult.	-0.981157236	-77.79067103	CC0_1_0	US	Botany	NMNH Extant Biology		2652260	E. Asplund	9428	E. Asplund	9428	1939-10-18	EC	Napo	Tena		Tena	Voucher not seen online, but image of one or more of its duplicates seen	Georeferencing corrected accordingly	ECUADOR	Napo	Tena	Tena	locality	county	check_local.2municip.
PRESERVED_SPECIMEN	1322624308	SPECIES	Theobroma L.	Theobroma subincanum Mart.	Theobroma subincanum Mart.	1.2521739	-70.233618	CC0_1_0	US	Botany	NMNH Extant Biology		1795085	J. Cuatrecasas	7277	J. Cuatrecasas	7277	1939-10-19	CO	Vaupés			Mitú Caño Paraná-Midi	Physically seen at herbaria and checked at herbarium	Coordinates previously informed in the label and not altered	COLOMBIA	Vaupes	Mitu	Mitu	locality	county	check_local.2municip.
PRESERVED_SPECIMEN	1890958562	SPECIES	Theobroma L.	Theobroma cacao L.	Theobroma cacao L.	2.5677606	-72.6396535	CC_BY_NC_4_0	COL	COL			28426	J. Cuatrecasas	7756	José Cuatrecasas	7756	1939-11-14	CO	Guaviare	SAN JOSÉ DEL GUAVIARE		Margen izquierda del riomonte	Physically seen at herbaria and checked at herbarium	Coordinates previously informed in the label and not altered	COLOMBIA	Guaviare	San Jose Del Guaviare	Margen Izquierda Del Rio	locality	county	check_local.2municip.
PRESERVED_SPECIMEN	1844897198	SPECIES	Theobroma L.	Theobroma cacao L.	Theobroma cacao L.	2.5677606	-72.6396535	CC_BY_NC_4_0	COL	COL			10299	J. Cuatrecasas	7756	José Cuatrecasas	7756	1939-11-14	CO	Guaviare	SAN JOSÉ DEL GUAVIARE		Margen izquierda Rio Guaviare	Physically seen at herbaria and checked at herbarium	Coordinates previously informed in the label and not altered	COLOMBIA	Guaviare	San Jose Del Guaviare	Margen Izquierda Rio Guaviare	locality	county	check_local.2municip.
PRESERVED_SPECIMEN	1319701078	SPECIES	Theobroma L.	Theobroma cacao L.	Theobroma cacao L.	2.5677606	-72.6396535	CC0_1_0	US	Botany	NMNH Extant Biology		1795171	J. Cuatrecasas	7756	J. Cuatrecasas	7756	1939-11-14	CO	Vaupés			Río Guaviare San José del Guaviare	Physically seen at herbaria and checked at herbarium	Coordinates previously informed in the label and not altered	COLOMBIA	Vaupes	Rio Guaviare	Rio Guaviare	locality	state	check_local.2state
PRESERVED_SPECIMEN	1320967084	SPECIES	Theobroma L.	Theobroma cacao L.	Theobroma cacao L.	2.5677606	-72.6396535	CC0_1_0	US	Botany	NMNH Extant Biology		1795172	J. Cuatrecasas	7770	J. Cuatrecasas	7770	1939-11-14	CO	Vaupés			Río Guaviare; San José del Guaviare	Physically seen at herbaria and checked at herbarium	Coordinates previously informed in the label and not altered	COLOMBIA	Vaupes	Rio Guaviare	Rio Guaviare	locality	state	check_local.2state
PRESERVED_SPECIMEN	1934710638	SPECIES	Herrania Goudot	Herrania laciniifolia Goudot ex Triana & Planch.	Herrania laciniifolia Goudot	5.0672	-74.966698	CC_BY_NC_4_0	COL	COL			7756	H. Garcia-Barriga	8375	Hernándo García Barriga	8375	1939-12-07	CO	Tolima	FALÁN		Región de Calamonte	Physically seen at herbaria and checked at herbarium	Coordinates previously informed in the label and not altered	COLOMBIA	Tolima	Falan	Region De Calamonte	locality	county	check_local.2municip.
PRESERVED_SPECIMEN	1322067108	SPECIES	Herrania Goudot	Herrania laciniifolia Goudot ex Triana & Planch.	Herrania laciniifolia Goudot ex Triana & Planch.	5.0672	-74.966698	CC0_1_0	US	Botany	NMNH Extant Biology		1778797	H. Garcia-Barriga	8375	H. García Barriga	8375	1939-12-07	CO	Tolima			Falán región de Calamonte	Physically seen at herbaria and checked at herbarium	Coordinates previously informed in the label and not altered	COLOMBIA	Tolima	Falan	Falan	locality	county	check_local.2municip.
PRESERVED_SPECIMEN	1317810474	SPECIES	Herrania Goudot	Herrania laciniifolia Goudot ex Triana & Planch.	Herrania laciniifolia Goudot ex Triana & Planch.	5.0672	-74.966698	CC0_1_0	US	Botany	NMNH Extant Biology		1778796	H. Garcia-Barriga	8375	H. García Barriga	8375	1939-12-07	CO	Tolima			Falán región de Calamonte	Physically seen at herbaria and checked at herbarium	Coordinates previously informed in the label and not altered	COLOMBIA	Tolima	Falan	Falan	locality	county	check_local.2municip.
PRESERVED_SPECIMEN	1319818970	SPECIES	Theobroma L.	Theobroma cacao L.	Theobroma cacao L.	5.07386	-74.96405	CC0_1_0	US	Botany	NMNH Extant Biology		1779548	H. Garcia-Barriga	8388	H. García Barriga	8388	1939-12-07	CO	Tolima			Falán región de Calamonte	Physically seen at herbaria and checked at herbarium	Coordinates previously informed in the label and not altered	COLOMBIA	Tolima	Falan	Falan	locality	county	check_local.2municip.
PRESERVED_SPECIMEN	1318586687	SPECIES	Herrania Goudot	Herrania mariae (Mart.) Decne. ex Goudot	Herrania mariae var. putumayonis R.E.Schult.	-0.981157236	-77.79067103	CC0_1_0	US	Botany	NMNH Extant Biology		2652261	E. Asplund	10198	E. Asplund	10198	1939-12-30	EC	Napo	Tena		Tena	No image seen to examine voucher, look at herbaria	Georeferencing corrected accordingly	ECUADOR	Napo	Tena	Tena	locality	county	check_local.2municip.
PRESERVED_SPECIMEN	1321815201	SPECIES	Theobroma L.	Theobroma bicolor Humb. & Bonpl.	Theobroma bicolor Humb. & Bonpl.	-0.99738	-77.8498	CC0_1_0	US	Botany	NMNH Extant Biology		2370985	E. Asplund	10271	E. Asplund	10271	1940-01-05	EC	Napo / Pastaza			between Tena and Napo	Physically seen at herbaria and checked at herbarium	Coordinates previously informed in the label and not altered	ECUADOR	Napo / Pastaza	Between Tena And Napo	Between Tena And Napo	locality	country	check_local.2country
PRESERVED_SPECIMEN	1090226727	SPECIES	Theobroma L.	Theobroma cacao L.	Theobroma cacao L.			CC0_1_0	BISH	BISH	Herbarium Pacificum World Specimens	BPBM	183583	T.G. Yuncker	10241	Yuncker, T.G.	Collector Number: 10241	1940-02-21	NU				In thicket near Liku	Voucher not seen online, but image of one or more of its duplicates seen	Coordinates previously informed dubious or ambiguous and could not correct properly	NIUE		In Thicket Near Liku	In Thicket Near Liku	country	country	ok_same_resolution
PRESERVED_SPECIMEN	1998366353	SPECIES	Theobroma L.	Theobroma cacao L.	Theobroma cacao L.	16.95	-88.4166667	CC_BY_4_0	A	A	Harvard University Herbaria: All Records		barcode-00377519	P.H. Gentle	3292	P. H. Gentle	3292	1940-03-30	BZ				British Honduras Stann Creek Valley Mountain Cow Ridge	Voucher not seen online, but image of one or more of its duplicates seen	Coordinates previously informed in the label and not altered	BELIZE		British Honduras	British Honduras	country	country	ok_same_resolution
PRESERVED_SPECIMEN	1258380296	SPECIES	Theobroma L.	Theobroma cacao L.	Theobroma cacao L.	16.95	-88.4166667	CC_BY_4_0	MO	MO	Tropicos	MOBOT	1165958	P.H. Gentle	3292	Percy H. Gentle	Gentle 3292	1940-03-30	BZ	Stann Creek			Stann Creek Valley Mountain Cow Ridge	Physically seen at herbaria and checked at herbarium	Coordinates previously informed in the label and not altered	BELIZE	Stann Creek	Stann Creek Valley	Stann Creek Valley	locality	state	check_local.2state
PRESERVED_SPECIMEN	1318639371	SPECIES	Theobroma L.	Theobroma subincanum Mart.	Theobroma subincanum Mart.	-9.2976466	-76.0000202	CC0_1_0	US	Botany	NMNH Extant Biology		2371031	E. Asplund	12911	E. Asplund	12911	1940-08-08	PE	Huánuco	Huánuco / Leoncio Prado		Tingo María	Physically seen at herbaria and checked at herbarium	Coordinates previously informed in the label and not altered	PERU	Huanuco	Huanuco / Leoncio Prado	Tingo Maria	locality	state	check_local.2state
PRESERVED_SPECIMEN	1317744065	SPECIES	Theobroma L.	Theobroma cacao L.	Theobroma cacao L.	-9.9207648	-76.2410843	CC0_1_0	US	Botany	NMNH Extant Biology		2652259	E. Asplund	13408	E. Asplund	13408	1940-08-31	PE	Huánuco	Huánuco / Leoncio Prado		Tingo María	Physically seen at herbaria and checked at herbarium	Coordinates previously informed in the label and not altered	PERU	Huanuco	Huanuco / Leoncio Prado	Tingo Maria	locality	state	check_local.2state
PRESERVED_SPECIMEN	1258380747	SPECIES	Theobroma L.	Theobroma glaucum H.Karst.	Theobroma bernoullii Pittier			CC_BY_4_0	MO	MO	Tropicos	MOBOT	1166359	H. Wedel	681	H. von Wedel	von Wedel 681	1940-09-10	PA	Bocas del Toro			Water Valley vicinity of Chiriquí Lagoon	Physically seen at herbaria and checked at herbarium	Coordinates previously informed dubious or ambiguous and could not correct properly	PANAMA	Bocas Del Toro	Water Valley	Water Valley	locality	state	check_local.2state
PRESERVED_SPECIMEN	1320641215	SPECIES	Theobroma L.	Theobroma glaucum H.Karst.	Theobroma bernoullii subsp. asclepiadiflorum (Schery) Cuatrec.			CC0_1_0	US	Botany	NMNH Extant Biology		1923383	H. Wedel	681	H. von Wedel	681	1940-09-10	PA	Bocas del Toro			Water Valley	Physically seen at herbaria and checked at herbarium	Coordinates previously informed dubious or ambiguous and could not correct properly	PANAMA	Bocas Del Toro	Water Valley	Water Valley	locality	state	check_local.2state
PRESERVED_SPECIMEN	1259459810	SPECIES	Herrania Goudot	Herrania purpurea (Pittier) R.E.Schult.	Herrania purpurea (Pittier) R.E.Schult.	9.245	-82.38333	CC_BY_4_0	MO	MO	Tropicos	MOBOT	2172716	H. Wedel	976	H. von Wedel	von Wedel 976	1940-10-02	PA	Bocas del Toro			Water Valley vicinity of Chiriquí Lagoon	Physically seen at herbaria and checked at herbarium	Coordinates previously informed in the label and not altered	PANAMA	Bocas Del Toro	Water Valley	Water Valley	locality	state	check_local.2state
PRESERVED_SPECIMEN	1259459329	SPECIES	Herrania Goudot	Herrania purpurea (Pittier) R.E.Schult.	Herrania purpurea (Pittier) R.E.Schult.	9.05	-82	CC_BY_4_0	MO	MO	Tropicos	MOBOT	2172270	H. Wedel	1112	H. von Wedel	von Wedel 1112	1940-10-09	PA	Bocas del Toro			Vicinity of Chiriqui Lagoon	Physically seen at herbaria and checked at herbarium	Coordinates previously informed in the label and not altered	PANAMA	Bocas Del Toro	Vicinity Of Chiriqui Lagoon	Vicinity Of Chiriqui Lagoon	locality	state	check_local.2state
PRESERVED_SPECIMEN	1314833102	SPECIES	Herrania Goudot	Herrania mariae (Mart.) Decne. ex Goudot	Herrania mariae Goudot	-1.240743738	-48.45940304	CC_BY_NC_4_0	MG	HERBMG			MG018606	A. Ducke	595	Ducke, A.	595	1940-10-14	BR	Pará	Belém		Belém	Physically seen at herbaria and checked at herbarium	Georeferencing corrected accordingly	BRAZIL	Para	Belem	Belem	locality	county	check_local.2municip.
PRESERVED_SPECIMEN	1929563029	SPECIES	Herrania Goudot	Herrania mariae (Mart.) Decne. ex Goudot	Herrania mariae Goudot	-1.240743738	-48.45940304	CC0_1_0	NY	NY	Vascular plants		2104942	A. Ducke	595	W. A. Ducke	595	1940-10-14	BR	Pará	Belém		Circa urbem	Physically seen at herbaria and checked at herbarium	Georeferencing corrected accordingly	BRAZIL	Para	Belem	Circa Urbem	locality	county	check_local.2municip.
PRESERVED_SPECIMEN	1320192694	SPECIES	Herrania Goudot	Herrania mariae (Mart.) Decne. ex Goudot	Herrania mariae Goudot	-1.240743738	-48.45940304	CC0_1_0	US	Botany	NMNH Extant Biology		1834246	A. Ducke	595	A. Ducke	595	1940-10-14	BR	Pará			Belem	Not seen at herbaria, but image seen online properly	Georeferencing corrected accordingly	BRAZIL	Para	Belem	Belem	locality	county	check_local.2municip.
PRESERVED_SPECIMEN	1319253249	SPECIES	Herrania Goudot	Herrania mariae (Mart.) Decne. ex Goudot	Herrania mariae Goudot	-1.240743738	-48.45940304	CC0_1_0	US	Botany	NMNH Extant Biology		3274326	A. Ducke	595	A. Ducke	595	1940-10-14	BR	Pará			Belém	Not seen at herbaria, but image seen online properly	Georeferencing corrected accordingly	BRAZIL	Para	Belem	Belem	locality	county	check_local.2municip.
PRESERVED_SPECIMEN	1314833097	SPECIES	Theobroma L.	Theobroma grandiflorum (Willd. ex Spreng.) K.Schum. in Mart.	Theobroma grandiflorum Schum.	-1.240743738	-48.45940304	CC_BY_NC_4_0	MG	HERBMG			MG018607	A. Ducke	598	Ducke, A.	598	1940-10-16	BR	Pará	Belém		Belém	Physically seen at herbaria and checked at herbarium	Georeferencing corrected accordingly	BRAZIL	Para	Belem	Belem	locality	county	check_local.2municip.
PRESERVED_SPECIMEN	1258381308	SPECIES	Theobroma L.	Theobroma grandiflorum (Willd. ex Spreng.) K.Schum. in Mart.	Theobroma grandiflorum Schum.	-1.240743738	-48.45940304	CC_BY_4_0	MO	MO	Tropicos	MOBOT	1166919	A. Ducke	598	A. Ducke	Ducke 598	1940-10-16	BR	Amazonas			Belem un urbe cultum	Physically seen at herbaria and checked at herbarium	Coordinates previously informed in the label and not altered	BRAZIL	Amazonas	Belem	Belem	locality	state	check_local.2state
PRESERVED_SPECIMEN	1929465988	SPECIES	Theobroma L.	Theobroma grandiflorum (Willd. ex Spreng.) K.Schum. in Mart.	Theobroma grandiflorum Schum.	-1.240743738	-48.45940304	CC0_1_0	NY	NY	Vascular plants		2107769	A. Ducke	598	W. A. Ducke	598	1940-10-16	BR	Pará	Belém			Physically seen at herbaria and checked at herbarium	Georeferencing corrected accordingly	BRAZIL	Para	Belem		municipality	county	ok_same_resolution
PRESERVED_SPECIMEN	1319929030	SPECIES	Theobroma L.	Theobroma grandiflorum (Willd. ex Spreng.) K.Schum. in Mart.	Theobroma grandiflorum Schum.	-1.240743738	-48.45940304	CC0_1_0	US	Botany	NMNH Extant Biology		1834247	A. Ducke	598	A. Ducke	598	1940-10-16	BR	Pará			Belem in urbe cultum	Physically seen at herbaria and checked at herbarium	Georeferencing corrected accordingly	BRAZIL	Para	Belem	Belem	locality	county	check_local.2municip.
PRESERVED_SPECIMEN	1258735414	SPECIES	Theobroma L.	Theobroma glaucum H.Karst.	Theobroma bernoullii subsp. asclepiadiflorum (Schery) Cuatrec.	9.245	-82.38333	CC_BY_4_0	MO	MO	Tropicos	MOBOT	1510181	H. Wedel	1535	H. von Wedel	von Wedel 1535	1940-11-08	PA	Bocas del Toro			Water Valley vicinity of Chiriquí Lagoon	Physically seen at herbaria and checked at herbarium	Coordinates previously informed in the label and not altered	PANAMA	Bocas Del Toro	Water Valley	Water Valley	locality	state	check_local.2state
PRESERVED_SPECIMEN	1322883871	SPECIES	Theobroma L.	Theobroma cacao L.	Theobroma cacao L.	-3.762236	-73.261837	CC0_1_0	US	Botany	NMNH Extant Biology		2371087	E. Asplund	14583	E. Asplund	14583	1940-11-18	PE	Loreto			Iquitos towards Nanay	Physically seen at herbaria and checked at herbarium	Georeferencing corrected accordingly	PERU	Loreto	Iquitos	Iquitos	locality	county	check_local.2municip.
PRESERVED_SPECIMEN	1259458846	SPECIES	Herrania Goudot	Herrania purpurea (Pittier) R.E.Schult.	Herrania purpurea (Pittier) R.E.Schult.	9.245	-82.38333	CC_BY_4_0	MO	MO	Tropicos	MOBOT	2171844	H. Wedel	1721	H. von Wedel	von Wedel 1721	1940-11-20	PA	Bocas del Toro			Water Valley vicinity of Chiriquí Lagoon	Physically seen at herbaria and checked at herbarium	Coordinates previously informed in the label and not altered	PANAMA	Bocas Del Toro	Water Valley	Water Valley	locality	state	check_local.2state
PRESERVED_SPECIMEN	1932883009	SPECIES	Herrania Goudot	Herrania dugandii García-Barr.	Herrania dugandii García-Barr.	0.14	-75.84	CC_BY_NC_4_0	COAH	COAH			90390	J. Cuatrecasas	10742	Cuatrecasas, J.	10742	1940-11-22	CO	Putumayo	Puerto Leguízamo		selva higrófila del río Putumayo Puerto Porvenir arriba de Puerto Ospina a la Loma	Physically seen at herbaria and checked at herbarium	Coordinates previously informed in the label and not altered	COLOMBIA	Putumayo	Puerto Leguizamo	Selva Higrofila Del Rio Putumayo	locality	county	check_local.2municip.
PRESERVED_SPECIMEN	1998706251	SPECIES	Herrania Goudot	Herrania dugandii García-Barr.	Herrania dugandii García-Barr.	0.1329567	-75.8529505	CC_BY_4_0	ECON	ECON	Harvard University Herbaria: All Records		barcode-00062873	J. Cuatrecasas	10742	J. Cuatrecasas	10742	1940-11-22	CO	Putumayo			Selva higrofila del Rio Putumayo Puerto Porvenir arriba de Puerto Ospina hacia La Loma 230-250 m	Not seen at herbaria, but image seen online properly	Coordinates previously informed in the label and not altered	COLOMBIA	Putumayo	Selva Higrofila Del Rio Putumayo	Selva Higrofila Del Rio Putumayo	locality	state	check_local.2state
PRESERVED_SPECIMEN	1228231926	SPECIES	Herrania Goudot	Herrania dugandii García-Barr.	Herrania dugandii García-Barr.	0.1329567	-75.8529505	CC0_1_0	F	Botany	Negatives/Types	F	V0073537F	J. Cuatrecasas	10742	J. Cuatrecasas	10742	1940-11-22	CO					Physically seen at herbaria and checked at herbarium	Coordinates previously informed in the label and not altered	COLOMBIA				country	country	ok_same_resolution
PRESERVED_SPECIMEN	1228229054	SPECIES	Herrania Goudot	Herrania dugandii García-Barr.	Herrania dugandii García-Barr.	0.1329567	-75.8529505	CC0_1_0	F	Botany	Negatives/Types	F	V0073536F	J. Cuatrecasas	10742	J. Cuatrecasas	10742	1940-11-22	CO					Physically seen at herbaria and checked at herbarium	Coordinates previously informed in the label and not altered	COLOMBIA				country	country	ok_same_resolution
PRESERVED_SPECIMEN	1322507024	SPECIES	Herrania Goudot	Herrania dugandii García-Barr.	Herrania dugandii García-Barr.	0.1329567	-75.8529505	CC0_1_0	US	Botany	NMNH Extant Biology		1798680	J. Cuatrecasas	10742	J. Cuatrecasas	10742	1940-11-22	CO	Putumayo			Rio Putumayo Puerto Porvenir Arribade Puerto Ospina Hacia la Loma	Physically seen at herbaria and checked at herbarium	Coordinates previously informed in the label and not altered	COLOMBIA	Putumayo	Rio Putumayo	Rio Putumayo	locality	state	check_local.2state
PRESERVED_SPECIMEN	1319493323	SPECIES	Theobroma L.	Theobroma angustifolium DC.	Theobroma angustifolium DC.			CC0_1_0	US	Botany	NMNH Extant Biology		1970797	P.C. Standley	79068	P. C. Standley	79068	1940-12-03	GT	Santa Rosa			between Taxisco and Guazacapán Region of Platanares	Physically seen at herbaria and checked at herbarium	Coordinates previously informed dubious or ambiguous and could not correct properly	GUATEMALA	Santa Rosa	Between Taxisco And Guazacapan	Between Taxisco And Guazacapan	locality	state	check_local.2state
PRESERVED_SPECIMEN	1318807438	SPECIES	Herrania Goudot	Herrania nitida (Poepp.) R.E.Schult.	Herrania cuatrecasana García-Barr.			CC0_1_0	US	Botany	NMNH Extant Biology		1799620	J. Cuatrecasas	11012	J. Cuatrecasas	11012	1940-12-12	CO	Putumayo			selva higrófila del Río Sal Miguel en la Quebrada de Sipenae (afluente Izquierda)	Physically seen at herbaria and checked at herbarium	Coordinates previously informed dubious or ambiguous and could not correct properly	COLOMBIA	Putumayo	Selva Higrofila Del Rio Sal Miguel En La Quebrada De Sipenae	Selva Higrofila Del Rio Sal Miguel En La Quebrada De Sipenae	locality	state	check_local.2state
PRESERVED_SPECIMEN	1260061526	SPECIES	Theobroma L.	Theobroma bicolor Humb. & Bonpl.	Theobroma bicolor Humb. & Bonpl.	16.84502295	-88.46311489	CC_BY_4_0	MO	MO	Tropicos	MOBOT	2718708	P.H. Gentle	3464	Percy H. Gentle	Gentle 3464	1940-12-16	BZ	Stann Creek			Stann Creek Valley Big Eddy Valley	Physically seen at herbaria and checked at herbarium	Georeferencing corrected accordingly	BELIZE	Stann Creek	Stann Creek Valley	Stann Creek Valley	locality	state	check_local.2state
PRESERVED_SPECIMEN	1258380201	SPECIES	Theobroma L.	Theobroma bicolor Humb. & Bonpl.	Theobroma bicolor Humb. & Bonpl.	16.84502295	-88.46311489	CC_BY_4_0	MO	MO	Tropicos	MOBOT	1165894	P.H. Gentle	3464	Percy H. Gentle	Gentle 3464	1940-12-16	BZ	Stann Creek			Stann Creek Valley Big Eddy Valley	Physically seen at herbaria and checked at herbarium	Georeferencing corrected accordingly	BELIZE	Stann Creek	Stann Creek Valley	Stann Creek Valley	locality	state	check_local.2state
PRESERVED_SPECIMEN	2517463065	SPECIES	Theobroma L.	Theobroma bicolor Humb. & Bonpl.	Theobroma bicolor Humb. & Bonpl.	16.84502295	-88.46311489	CC0_1_0	U	Botany			U.1382326	P.H. Gentle	3464	Gentle PH	Gentle, PH 3464	1940-12-16	BZ				Stann Creek Valley Big eddy Valley British Honduras	Voucher not seen online, but image of one or more of its duplicates seen	Coordinates previously informed in the label and not altered	BELIZE		Stann Creek Valley	Stann Creek Valley	country	country	ok_same_resolution
PRESERVED_SPECIMEN	2515596854	SPECIES	Theobroma L.	Theobroma bicolor Humb. & Bonpl.	Theobroma bicolor Humb. & Bonpl.	16.84502295	-88.46311489	CC0_1_0	U	Botany			U.1382325	P.H. Gentle	3464	Gentle PH	Gentle, PH 3464	1940-12-16	BZ				Stann Creek Valley Big eddy Valley British Honduras	Not seen at herbaria, but image seen online properly	Coordinates previously informed in the label and not altered	BELIZE		Stann Creek Valley	Stann Creek Valley	country	country	ok_same_resolution
PRESERVED_SPECIMEN	1999063002	SPECIES	Herrania Goudot	Herrania cuatrecasana García-Barr.	Herrania cuatrecasana García-Barr.	0.56148	-76.83098	CC_BY_4_0	GH	GH	Harvard University Herbaria: All Records		barcode-00062872	J. Cuatrecasas	11168	J. Cuatrecasas	11168	1940-12-18	CO	Putumayo			Margenes del rio Guamues San Antonio del Guamues 310 m	Not seen at herbaria, but image seen online properly	Coordinates previously informed in the label and not altered	COLOMBIA	Putumayo	Margenes Del Rio Guamues	Margenes Del Rio Guamues	locality	state	check_local.2state
PRESERVED_SPECIMEN	1317948018	SPECIES	Herrania Goudot	Herrania cuatrecasana García-Barr.	Herrania cuatrecasana García-Barr.	0.56148	-76.83098	CC0_1_0	US	Botany	NMNH Extant Biology		1798682	J. Cuatrecasas	11168	J. Cuatrecasas	11168	1940-12-18	CO	Putumayo			Margenes del Rio Guamues San Antoni del Guamues	Physically seen at herbaria and checked at herbarium	Coordinates previously informed in the label and not altered	COLOMBIA	Putumayo	Margenes Del Rio Guamues	Margenes Del Rio Guamues	locality	state	check_local.2state
PRESERVED_SPECIMEN	1317371952	SPECIES	Herrania Goudot	Herrania cuatrecasana García-Barr.	Herrania cuatrecasana García-Barr.	0.56148	-76.83098	CC0_1_0	US	Botany	NMNH Extant Biology		1798681	J. Cuatrecasas	11168	J. Cuatrecasas	11168	1940-12-18	CO	Putumayo			Margenes del Rio Guames San Antoni del Guamues	Physically seen at herbaria and checked at herbarium	Coordinates previously informed in the label and not altered	COLOMBIA	Putumayo	Margenes Del Rio Guames	Margenes Del Rio Guames	locality	state	check_local.2state
PRESERVED_SPECIMEN	1228584328	SPECIES	Herrania Goudot	Herrania cuatrecasana García-Barr.	Herrania cuatrecasana García-Barr.	0.56148	-76.83098	CC0_1_0	F	Botany	Negatives/Types	F	V0073534F	J. Cuatrecasas	11168	J. Cuatrecasas	11168	1940-12-18	CO					Physically seen at herbaria and checked at herbarium	Coordinates previously informed in the label and not altered	COLOMBIA				country	country	ok_same_resolution
PRESERVED_SPECIMEN	1228423815	SPECIES	Herrania Goudot	Herrania cuatrecasana García-Barr.	Herrania cuatrecasana García-Barr.	0.56148	-76.83098	CC0_1_0	F	Botany	Negatives/Types	F	V0073535F	J. Cuatrecasas	11168	J. Cuatrecasas	11168	1940-12-18	CO					Physically seen at herbaria and checked at herbarium	Coordinates previously informed in the label and not altered	COLOMBIA				country	country	ok_same_resolution
PRESERVED_SPECIMEN	1320717576	SPECIES	Theobroma L.	Theobroma cacao L.	Theobroma cacao L.			CC0_1_0	US	Botany	NMNH Extant Biology		1851289	J. Cuatrecasas	13377	J. Cuatrecasas	13377	1941-10-22	CO	Norte de Santander			Región del Sarare; Hoya del Río Margua entre Junín y Córdoba; Cordillera Oriental	Physically seen at herbaria and checked at herbarium	Coordinates previously informed dubious or ambiguous and could not correct properly	COLOMBIA	Norte De Santander	Region Del Sarare	Region Del Sarare	locality	state	check_local.2state
PRESERVED_SPECIMEN	1320353422	SPECIES	Theobroma L.	Theobroma cacao L.	Theobroma cacao L.	6.9953528	-72.2525461	CC0_1_0	US	Botany	NMNH Extant Biology		1851259	J. Cuatrecasas	13329	J. Cuatrecasas	13329	1941-11-18	CO	Norte de Santander			Región del Sarare; Hoya del Río Cubugón; Vertientes de El Carano; Cordillera Oriental	Physically seen at herbaria and checked at herbarium	Coordinates previously informed in the label and not altered	COLOMBIA	Norte De Santander	Region Del Sarare	Region Del Sarare	locality	state	check_local.2state
PRESERVED_SPECIMEN	1844900194	SPECIES	Theobroma L.	Theobroma cacao L.	Theobroma cacao L.			CC_BY_NC_4_0	COL	COL			15266	J. Cuatrecasas	13377	José Cuatrecasas	13377	1941-11-22	CO	Norte de santander			Cordillera Orientalregion del Sararehoya del rio Margua entre Junin y Cordoba	Physically seen at herbaria and checked at herbarium	Coordinates previously informed dubious or ambiguous and could not correct properly	COLOMBIA	Norte De Santander	Cordillera Oriental	Cordillera Oriental	locality	state	check_local.2state
PRESERVED_SPECIMEN	1319763324	SPECIES	Theobroma L.	Theobroma cacao L.	Theobroma cacao L.	1.01675	-76.61668	CC0_1_0	US	Botany	NMNH Extant Biology		1952754	R.E. Schultes	3369	R. E. Schultes	3369	1942-02-22	CO	Putumayo			Uchupayaco en la Planada entre Urcusique y Umbria en las Orilas del Río Uchupayaco	Physically seen at herbaria and checked at herbarium	Coordinates previously informed in the label and not altered	COLOMBIA	Putumayo	Uchupayaco	Uchupayaco	locality	state	check_local.2state
PRESERVED_SPECIMEN	1998850132	SPECIES	Theobroma L.	Theobroma cacao L.	Theobroma cacao L.			CC_BY_4_0	ECON	ECON	Harvard University Herbaria: All Records		barcode-00404204	R.E. Schultes	3309	R. E. Schultes	3309	1942-02-22	CO				Uchupayaco en la planada entre Urcusique y Umbria en las orillas del Rio Uchupayaco	Voucher not seen online, but image of one or more of its duplicates seen	Coordinates previously informed dubious or ambiguous and could not correct properly	COLOMBIA		Uchupayaco	Uchupayaco	country	country	ok_same_resolution
PRESERVED_SPECIMEN	1998842200	SPECIES	Herrania Goudot	Herrania pulcherrima Goudot	Herrania pulcherrima var. pacifica R.E.Schult.	6.997374	-76.256824	CC_BY_4_0	A	A	Harvard University Herbaria: All Records		barcode-00254052	R.D. Metcalf	30173	R. D. Metcalf & J. Cuatrecasas	30173	1942-02-25	CO	Antioquia			North of Dabeiba along road to Turbo	Not seen at herbaria, but image seen online properly	Coordinates previously informed in the label and not altered	COLOMBIA	Antioquia	North Of Dabeiba	Along Road To Turbo	locality	state	check_local.2state
PRESERVED_SPECIMEN	1998523514	SPECIES	Herrania Goudot	Herrania pulcherrima Goudot	Herrania pulcherrima var. pacifica R.E.Schult.	6.997374	-76.256824	CC_BY_4_0	A	A	Harvard University Herbaria: All Records		barcode-00254051	R.D. Metcalf	30173	R. D. Metcalf & J. Cuatrecasas	30173	1942-02-25	CO	Antioquia			North of Dabeiba along road to Turbo	Not seen at herbaria, but image seen online properly	Coordinates previously informed in the label and not altered	COLOMBIA	Antioquia	North Of Dabeiba	Along Road To Turbo	locality	state	check_local.2state
PRESERVED_SPECIMEN	1260441784	SPECIES	Herrania Goudot	Herrania pulcherrima Goudot	Herrania Goudot	6.997374	-76.256824	CC_BY_4_0	MO	MO	Tropicos	MOBOT	3063673	R.D. Metcalf	30173	R.D. Metcalf|José Cuatrecasas	Metcalf 30173	1942-02-25	CO	Antioquia			North of Dabeiba along road to Turbo	Physically seen at herbaria and checked at herbarium	Coordinates previously informed in the label and not altered	COLOMBIA	Antioquia	North Of Dabeiba	Along Road To Turbo	locality	state	check_local.2state
PRESERVED_SPECIMEN	1260441646	SPECIES	Herrania Goudot	Herrania pulcherrima Goudot	Herrania Goudot	6.997374	-76.256824	CC_BY_4_0	MO	MO	Tropicos	MOBOT	3063565	R.D. Metcalf	30173	R.D. Metcalf|José Cuatrecasas	Metcalf 30173	1942-02-25	CO	Antioquia			North of Dabeiba along road to RuboDense rain forest	Physically seen at herbaria and checked at herbarium	Coordinates previously informed in the label and not altered	COLOMBIA	Antioquia	North Of Dabeiba	Along Road To Rubo	locality	state	check_local.2state
PRESERVED_SPECIMEN	1322798784	SPECIES	Herrania Goudot	Herrania pulcherrima Goudot	Herrania pulcherrima var. pacifica R.E.Schult.	6.997374	-76.256824	CC0_1_0	US	Botany	NMNH Extant Biology		1833424	R.D. Metcalf	30173	R. D. Metcalf & J. Cuatrecasas	30173	1942-02-25	CO	Antioquia			Dept Antioquia: North of Dabeiba along road to Turbo	Physically seen at herbaria and checked at herbarium	Coordinates previously informed in the label and not altered	COLOMBIA	Antioquia	Departamento Deantioquia	Along Road To Turbo	locality	state	check_local.2state
PRESERVED_SPECIMEN	1319694979	SPECIES	Herrania Goudot	Herrania pulcherrima Goudot	Herrania pulcherrima var. pacifica R.E.Schult.	6.997374	-76.256824	CC0_1_0	US	Botany	NMNH Extant Biology		1833422	R.D. Metcalf	30173	R. D. Metcalf & J. Cuatrecasas	30173	1942-02-25	CO	Antioquia			Dept Antioquia: North of Dabeiba along road to Turbo	Physically seen at herbaria and checked at herbarium	Coordinates previously informed in the label and not altered	COLOMBIA	Antioquia	Departamento Deantioquia	Along Road To Turbo	locality	state	check_local.2state
PRESERVED_SPECIMEN	1319895524	SPECIES	Herrania Goudot	Herrania nitida (Poepp.) R.E.Schult.	Herrania nitida (Poepp.) R.E.Schult.			CC0_1_0	US	Botany	NMNH Extant Biology		1831397	R.E. Schultes	3405	R. E. Schultes	3405	1942-03-23	CO	Putumayo			Río Putumayo Puerto Ospina y Los alredadores	Not seen at herbaria, but image seen online properly	Coordinates previously informed dubious or ambiguous and could not correct properly	COLOMBIA	Putumayo	Rio Putumayo	Rio Putumayo	locality	state	check_local.2state
PRESERVED_SPECIMEN	1999002587	SPECIES	Herrania Goudot	Herrania kofanorum R.E.Schult.	Herrania kofanorum R.E.Schult.	0.239221	-76.565276	CC_BY_4_0	ECON	ECON	Harvard University Herbaria: All Records		barcode-00072432	R.E. Schultes	3478	R. E. Schultes	3478	1942-03-29	EC				Rio San Miguel o Sucumbios entre el Rio Putomayo y la Quebrada Teteye 260 m	Not seen at herbaria, but image seen online properly	Coordinates previously informed in the label and not altered	ECUADOR		Rio San Miguel O Sucumbios	Rio San Miguel O Sucumbios	country	country	ok_same_resolution
PRESERVED_SPECIMEN	1998539023	SPECIES	Herrania Goudot	Herrania kofanorum R.E.Schult.	Herrania kofanorum R.E.Schult.	0.239221	-76.565276	CC_BY_4_0	ECON	ECON	Harvard University Herbaria: All Records		barcode-00062875	R.E. Schultes	3478	R. E. Schultes	3478	1942-03-29	EC				Rio San Miguel o Sucumbios entre el Rio Putomayo y la Quebrada Teteye 260 m	Not seen at herbaria, but image seen online properly	Coordinates previously informed in the label and not altered	ECUADOR		Rio San Miguel O Sucumbios	Rio San Miguel O Sucumbios	country	country	ok_same_resolution
PRESERVED_SPECIMEN	1998438117	SPECIES	Herrania Goudot	Herrania kofanorum R.E.Schult.	Herrania kofanorum R.E.Schult.	0.239221	-76.565276	CC_BY_4_0	ECON	ECON	Harvard University Herbaria: All Records		barcode-00062876	R.E. Schultes	3478	R. E. Schultes	3478	1942-03-29	EC				Rio San Miguel o Sucumbios entre el Rio Putomayo y la Quebrada Teteye 260 m	Not seen at herbaria, but image seen online properly	Coordinates previously informed in the label and not altered	ECUADOR		Rio San Miguel O Sucumbios	Rio San Miguel O Sucumbios	country	country	ok_same_resolution
PRESERVED_SPECIMEN	1999244506	SPECIES	Herrania Goudot	Herrania kofanorum R.E.Schult.	Herrania kofanorum R.E.Schult.	0.239221	-76.565276	CC_BY_4_0	GH	GH	Harvard University Herbaria: All Records		barcode-00072431	R.E. Schultes	3478	R. E. Schultes	3478	1942-03-29	EC				Rio San Miguel o Sucumbios entre el Rio Putomayo y la Quebrada Teteye 260 m	Not seen at herbaria, but image seen online properly	Coordinates previously informed in the label and not altered	ECUADOR		Rio San Miguel O Sucumbios	Rio San Miguel O Sucumbios	country	country	ok_same_resolution
PRESERVED_SPECIMEN	1998717136	SPECIES	Herrania Goudot	Herrania kofanorum R.E.Schult.	Herrania kofanorum R.E.Schult.	0.239221	-76.565276	CC_BY_4_0	GH	GH	Harvard University Herbaria: All Records		barcode-00072430	R.E. Schultes	3478	R. E. Schultes	3478	1942-03-29	EC				Rio San Miguel o Sucumbios entre el Rio Putomayo y la Quebrada Teteye 260 m	Not seen at herbaria, but image seen online properly	Coordinates previously informed in the label and not altered	ECUADOR		Rio San Miguel O Sucumbios	Rio San Miguel O Sucumbios	country	country	ok_same_resolution
PRESERVED_SPECIMEN	1322203594	SPECIES	Herrania Goudot	Herrania kofanorum R.E.Schult.	Herrania kofanorum R.E.Schult.	0.239221	-76.565276	CC0_1_0	US	Botany	NMNH Extant Biology		1831398	R.E. Schultes	3478	R. E. Schultes	3478	1942-03-29	EC				Rio Sal Miguel o Sucumbios entre el Rio Putumayo y la Quebra Teteye	Physically seen at herbaria and checked at herbarium	Coordinates previously informed in the label and not altered	ECUADOR		Rio Sal Miguel O Sucumbios	Rio Sal Miguel O Sucumbios	country	country	ok_same_resolution
PRESERVED_SPECIMEN	1318521704	SPECIES	Herrania Goudot	Herrania nitida (Poepp.) R.E.Schult.	Herrania nitida (Poepp.) R.E.Schult.			CC0_1_0	US	Botany	NMNH Extant Biology		1995824	R.E. Schultes	5351	R. E. Schultes	5351	1942-04-01	CO	Vaupés			Upper Apaporis Basin path between Río Itilla (?) and Río Macaya	Not seen at herbaria, but image seen online properly	Coordinates previously informed dubious or ambiguous and could not correct properly	COLOMBIA	Vaupes	Upper Apaporis Basin	Upper Apaporis Basin	locality	state	check_local.2state
PRESERVED_SPECIMEN	1322508609	SPECIES	Theobroma L.	Theobroma subincanum Mart.	Theobroma subincanum Mart.	3.1476392	-65.8605236	CC0_1_0	US	Botany	NMNH Extant Biology		2428540	L. Williams	15204	Ll. Williams	15204	1942-05-06	VE	Amazonas			Tamatama Upper Orinoco	Physically seen at herbaria and checked at herbarium	Coordinates previously informed in the label and not altered	VENEZUELA	Amazonas	Tamatama	Tamatama	locality	state	check_local.2state
PRESERVED_SPECIMEN	1322145354	SPECIES	Theobroma L.	Theobroma subincanum Mart.	Theobroma subincanum Mart.	3.1476392	-65.8605236	CC0_1_0	US	Botany	NMNH Extant Biology		1833622	L. Williams	15204	Ll. Williams	15204	1942-05-06	VE	Amazonas			Tamatama Alto Orinoco	Physically seen at herbaria and checked at herbarium	Coordinates previously informed in the label and not altered	VENEZUELA	Amazonas	Tamatama	Tamatama	locality	state	check_local.2state
PRESERVED_SPECIMEN	1998395741	SPECIES	Theobroma L.	Theobroma cacao L.	Theobroma cacao L.			CC_BY_4_0	GH	GH	Harvard University Herbaria: All Records		barcode-00404202	R.E. Schultes	3780	R. E. Schultes	3780	1942-05-17	CO				Rio Putumayo carretera entre Caucaya (Puerto Leguizamo) y La Tagua	Not seen at herbaria, but image seen online properly	Coordinates previously informed dubious or ambiguous and could not correct properly	COLOMBIA		Rio Putumayo	Rio Putumayo	country	country	ok_same_resolution
PRESERVED_SPECIMEN	1999093013	SPECIES	Theobroma L.	Theobroma bicolor Humb. & Bonpl.	Theobroma bicolor Humb. & Bonpl.	-0.1849127	-74.8058932	CC_BY_4_0	GH	GH	Harvard University Herbaria: All Records		barcode-00521088	R.E. Schultes	3771	R. E. Schultes	3771	1942-05-17	CO	Amazonas			Río Putumayo carretera entre Caucayá (Puerto Leguizamo) y La Tagua	Voucher not seen online, but image of one or more of its duplicates seen	Coordinates previously informed in the label and not altered	COLOMBIA	Amazonas	Rio Putumayo	Rio Putumayo	locality	state	check_local.2state
PRESERVED_SPECIMEN	1318495837	SPECIES	Theobroma L.	Theobroma grandiflorum (Willd. ex Spreng.) K.Schum. in Mart.	Theobroma grandiflorum Schum.			CC0_1_0	US	Botany	NMNH Extant Biology		1876318	L. Williams	15614	Ll. Williams	15614	1942-05-28	VE	Amazonas			Capihuara Alto Casiquiare	Physically seen at herbaria and checked at herbarium	Coordinates previously informed dubious or ambiguous and could not correct properly	VENEZUELA	Amazonas	Capihuara	Capihuara	locality	state	check_local.2state
PRESERVED_SPECIMEN	1321208041	SPECIES	Herrania Goudot	Herrania mariae (Mart.) Decne. ex Goudot	Herrania nycterodendron R.E.Schult.			CC0_1_0	US	Botany	NMNH Extant Biology		1831399	R.E. Schultes	4011	R. E. Schultes	4011	1942-06-20	PE	Loreto			Remanso Rio Putumayo	Physically seen at herbaria and checked at herbarium	Coordinates previously informed dubious or ambiguous and could not correct properly	PERU	Loreto	Remanso	Remanso	locality	state	check_local.2state
PRESERVED_SPECIMEN	1999352435	SPECIES	Herrania Goudot	Herrania mariae (Mart.) Decne. ex Goudot	Herrania mariae var. putumayonis R.E.Schult.			CC_BY_4_0	ECON	ECON	Harvard University Herbaria: All Records		barcode-00062880	R.E. Schultes	4010	R. E. Schultes	4010	1942-06-20	PE				Rio Putumayo entre Los Rios Igaraparana y Yaguas Puerto San Salvador o Pesqueria cerca de las Islae Batalon I y Batalon II 100-150 m	Voucher not seen online, but image of one or more of its duplicates seen	Coordinates previously informed dubious or ambiguous and could not correct properly	PERU		Rio Putumayo	Rio Putumayo	country	country	ok_same_resolution
PRESERVED_SPECIMEN	1998941877	SPECIES	Herrania Goudot	Herrania mariae (Mart.) Decne. ex Goudot	Herrania mariae var. putumayonis R.E.Schult.			CC_BY_4_0	ECON	ECON	Harvard University Herbaria: All Records		barcode-00062879	R.E. Schultes	4010	R. E. Schultes	4010	1942-06-20	PE				Rio Putumayo entre Los Rios Igaraparana y Yaguas Puerto San Salvador o Pesqueria cerca de las Islae Batalon I y Batalon II 100-150 m	Voucher not seen online, but image of one or more of its duplicates seen	Coordinates previously informed dubious or ambiguous and could not correct properly	PERU		Rio Putumayo	Rio Putumayo	country	country	ok_same_resolution
PRESERVED_SPECIMEN	1998766013	SPECIES	Herrania Goudot	Herrania mariae (Mart.) Decne. ex Goudot	Herrania mariae var. putumayonis R.E.Schult.			CC_BY_4_0	GH	GH	Harvard University Herbaria: All Records		barcode-00062878	R.E. Schultes	4010	R. E. Schultes	4010	1942-06-20	PE				Rio Putumayo entre Los Rios Igaraparana y Yaguas Puerto San Salvador o Pesqueria cerca de las Islae Batalon I y Batalon II 100-150 m	Not seen at herbaria, but image seen online properly	Coordinates previously informed dubious or ambiguous and could not correct properly	PERU		Rio Putumayo	Rio Putumayo	country	country	ok_same_resolution
PRESERVED_SPECIMEN	1999176745	SPECIES	Herrania Goudot	Herrania mariae (Mart.) Decne. ex Goudot	Herrania nycterodendron R.E.Schult.			CC_BY_4_0	A	ECON	Harvard University Herbaria: All Records		barcode-00062882	R.E. Schultes	4011	R. E. Schultes	4011	1942-06-21	PE	Loreto			Rio Putumayo entre Los Rios Igaraparana y Yaguas Puerto Remanso en frente Isla Tapisca o Salamanca	Not seen at herbaria, but image seen online properly	Coordinates previously informed dubious or ambiguous and could not correct properly	PERU	Loreto	Rio Putumayo	Rio Putumayo	locality	state	check_local.2state
PRESERVED_SPECIMEN	1999075198	SPECIES	Herrania Goudot	Herrania mariae (Mart.) Decne. ex Goudot	Herrania nycterodendron R.E.Schult.			CC_BY_4_0	A	ECON	Harvard University Herbaria: All Records		barcode-00254011	R.E. Schultes	4011	R. E. Schultes	4011	1942-06-21	PE	Loreto			Rio Putumayo entre Los Rios Igaraparana y Yaguas Puerto Remanso en frente Isla Tapisca o Salamanca	Not seen at herbaria, but image seen online properly	Coordinates previously informed dubious or ambiguous and could not correct properly	PERU	Loreto	Rio Putumayo	Rio Putumayo	locality	state	check_local.2state
PRESERVED_SPECIMEN	1998974498	SPECIES	Herrania Goudot	Herrania mariae (Mart.) Decne. ex Goudot	Herrania nycterodendron R.E.Schult.			CC_BY_4_0	A	A	Harvard University Herbaria: All Records		barcode-00072426	R.E. Schultes	4011	R. E. Schultes	4011	1942-06-21	PE	Loreto			Rio Putumayo entre Los Rios Igaraparana y Yaguas Puerto Remanso en frente Isla Tapisca o Salamanca	Not seen at herbaria, but image seen online properly	Coordinates previously informed dubious or ambiguous and could not correct properly	PERU	Loreto	Rio Putumayo	Rio Putumayo	locality	state	check_local.2state
PRESERVED_SPECIMEN	1998833418	SPECIES	Herrania Goudot	Herrania mariae (Mart.) Decne. ex Goudot	Herrania nycterodendron R.E.Schult.			CC_BY_4_0	A	ECON	Harvard University Herbaria: All Records		barcode-00062883	R.E. Schultes	4011	R. E. Schultes	4011	1942-06-21	PE	Loreto			Rio Putumayo entre Los Rios Igaraparana y Yaguas Puerto Remanso en frente Isla Tapisca o Salamanca	Not seen at herbaria, but image seen online properly	Coordinates previously informed dubious or ambiguous and could not correct properly	PERU	Loreto	Rio Putumayo	Rio Putumayo	locality	state	check_local.2state
PRESERVED_SPECIMEN	1998513456	SPECIES	Herrania Goudot	Herrania mariae (Mart.) Decne. ex Goudot	Herrania nycterodendron R.E.Schult.			CC_BY_4_0	A	ECON	Harvard University Herbaria: All Records		barcode-00062884	R.E. Schultes	4011	R. E. Schultes	4011	1942-06-21	PE	Loreto			Rio Putumayo entre Los Rios Igaraparana y Yaguas Puerto Remanso en frente Isla Tapisca o Salamanca	Not seen at herbaria, but image seen online properly	Coordinates previously informed dubious or ambiguous and could not correct properly	PERU	Loreto	Rio Putumayo	Rio Putumayo	locality	state	check_local.2state
PRESERVED_SPECIMEN	1998371500	SPECIES	Herrania Goudot	Herrania mariae (Mart.) Decne. ex Goudot	Herrania nycterodendron R.E.Schult.			CC_BY_4_0	A	ECON	Harvard University Herbaria: All Records		barcode-00062881	R.E. Schultes	4011	R. E. Schultes	4011	1942-06-21	PE	Loreto			Rio Putumayo entre Los Rios Igaraparana y Yaguas Puerto Remanso en frente Isla Tapisca o Salamanca	Not seen at herbaria, but image seen online properly	Coordinates previously informed dubious or ambiguous and could not correct properly	PERU	Loreto	Rio Putumayo	Rio Putumayo	locality	state	check_local.2state
PRESERVED_SPECIMEN	1844898554	SPECIES	Herrania Goudot	Herrania mariae (Mart.) Decne. ex Goudot	Herrania nycterodendron R.E.Schult.			CC_BY_NC_4_0	COL	COL			12599	R.E. Schultes	4011	Richard Evans Schultes	4011	1942-06-21	CO	Putumayo			Entre los rios Igaraparana y Yaguas Puerto Remanso en frente Isla Tapisca o Salamanca	Physically seen at herbaria and checked at herbarium	Coordinates previously informed dubious or ambiguous and could not correct properly	COLOMBIA	Putumayo	Entre Los Rios Igaraparana Y Yaguas	Entre Los Rios Igaraparana Y Yaguas	locality	state	check_local.2state
PRESERVED_SPECIMEN	1999341555	SPECIES	Herrania Goudot	Herrania mariae (Mart.) Decne. ex Goudot	Herrania nycterodendron R.E.Schult.			CC_BY_4_0	GH	GH	Harvard University Herbaria: All Records		barcode-00072428	R.E. Schultes	4011	R. E. Schultes	4011	1942-06-21	PE	Loreto			Rio Putumayo entre Los Rios Igaraparana y Yaguas Puerto Remanso en frente Isla Tapisca o Salamanca	Not seen at herbaria, but image seen online properly	Coordinates previously informed dubious or ambiguous and could not correct properly	PERU	Loreto	Rio Putumayo	Rio Putumayo	locality	state	check_local.2state
PRESERVED_SPECIMEN	1998823774	SPECIES	Herrania Goudot	Herrania mariae (Mart.) Decne. ex Goudot	Herrania nycterodendron R.E.Schult.			CC_BY_4_0	GH	GH	Harvard University Herbaria: All Records		barcode-00072427	R.E. Schultes	4011	R. E. Schultes	4011	1942-06-21	PE	Loreto			Rio Putumayo entre Los Rios Igaraparana y Yaguas Puerto Remanso en frente Isla Tapisca o Salamanca	Not seen at herbaria, but image seen online properly	Coordinates previously informed dubious or ambiguous and could not correct properly	PERU	Loreto	Rio Putumayo	Rio Putumayo	locality	state	check_local.2state
PRESERVED_SPECIMEN	1998769922	SPECIES	Herrania Goudot	Herrania mariae (Mart.) Decne. ex Goudot	Herrania nycterodendron R.E.Schult.			CC_BY_4_0	GH	GH	Harvard University Herbaria: All Records		barcode-00072429	R.E. Schultes	4011	R. E. Schultes	4011	1942-06-21	PE	Loreto			Rio Putumayo entre Los Rios Igaraparana y Yaguas Puerto Remanso en frente Isla Tapisca o Salamanca	Not seen at herbaria, but image seen online properly	Coordinates previously informed dubious or ambiguous and could not correct properly	PERU	Loreto	Rio Putumayo	Rio Putumayo	locality	state	check_local.2state
PRESERVED_SPECIMEN	1319478921	SPECIES	Theobroma L.	Theobroma subincanum Mart.	Theobroma subincanum Mart.	-1.240743738	-48.45940304	CC0_1_0	US	Botany	NMNH Extant Biology		2370210	W.A. Archer	7517	W. A. Archer	7517	1942-07-04	BR	Pará			Belém Bosque Municipal	Physically seen at herbaria and checked at herbarium	Georeferencing corrected accordingly	BRAZIL	Para	Belem	Belem	locality	county	check_local.2municip.
PRESERVED_SPECIMEN	1322398150	SPECIES	Theobroma L.	Theobroma bicolor Humb. & Bonpl.	Theobroma bicolor Humb. & Bonpl.	15.519444	-91.544722	CC0_1_0	US	Botany	NMNH Extant Biology		1949811	J.A. Steyermark	49317	J. A. Steyermark	49317	1942-07-23	GT	Huehuetenango			Between Ixcan and Río Ixcan; Sierra de las Cuchumatanes	Physically seen at herbaria and checked at herbarium	Coordinates previously informed in the label and not altered	GUATEMALA	Huehuetenango	Between Ixcan And Rio Ixcan	Sierra De Las Cuchumatanes	locality	state	check_local.2state
PRESERVED_SPECIMEN	1318437863	SPECIES	Theobroma L.	Theobroma obovatum Klotzsch ex Bernoulli	Theobroma obovatum Klotzsch ex Bernoulli	-1.240743738	-48.45940304	CC0_1_0	US	Botany	NMNH Extant Biology		2370211	W.A. Archer	7537	W. A. Archer	7537	1942-08-11	BR	Pará			Belém Jardim Botanico do Museu Goeldi	Physically seen at herbaria and checked at herbarium	Georeferencing corrected accordingly	BRAZIL	Para	Belem	Jardim Botanico Do Museu Goeldi	locality	county	check_local.2municip.
PRESERVED_SPECIMEN	1265518174	SPECIES	Theobroma L.	Theobroma grandiflorum (Willd. ex Spreng.) K.Schum. in Mart.	Theobroma grandiflorum Schum.	-1.453489	-48.476548	CC_BY_4_0	K	Herbarium			K001213384	W.A. Archer	7549	Archer, W.A.	7549	1942-08-11	BR			Belém	Jardim Botânico do Museu Goeldi	Physically seen at herbaria and checked at herbarium	Coordinates previously informed in the label and not altered	BRAZIL		Belem	Jardim Botanico Do Museu Goeldi	country	country	ok_same_resolution
PRESERVED_SPECIMEN	1260611087	SPECIES	Theobroma L.	Theobroma grandiflorum (Willd. ex Spreng.) K.Schum. in Mart.	Theobroma grandiflorum Schum.	-1.453489	-48.476548	CC_BY_4_0	MO	MO	Tropicos	MOBOT	3216747	W.A. Archer	7549	William Andrew Archer	Archer 7549	1942-08-11	BR	Pará			Jardim Botanico do Museu Goeldi Belém	Physically seen at herbaria and checked at herbarium	Coordinates previously informed in the label and not altered	BRAZIL	Para	Jardim Botanico Do Museu Goeldi	Jardim Botanico Do Museu Goeldi	locality	state	check_local.2state
PRESERVED_SPECIMEN	1928288876	SPECIES	Theobroma L.	Theobroma grandiflorum (Willd. ex Spreng.) K.Schum. in Mart.	Theobroma grandiflorum Schum.	-1.453489	-48.476548	CC0_1_0	NY	NY	Vascular plants		2107770	W.A. Archer	7549	W. A. Archer	7549	1942-08-11	BR	Pará		Belém	Jardim Botanico do Museu Goeldi	Physically seen at herbaria and checked at herbarium	Coordinates previously informed in the label and not altered	BRAZIL	Para	Belem	Jardim Botanico Do Museu Goeldi	locality	county	check_local.2municip.
PRESERVED_SPECIMEN	1318223742	SPECIES	Theobroma L.	Theobroma grandiflorum (Willd. ex Spreng.) K.Schum. in Mart.	Theobroma grandiflorum Schum.	-1.453489	-48.476548	CC0_1_0	US	Botany	NMNH Extant Biology		2370212	W.A. Archer	7549	W. A. Archer	7549	1942-08-11	BR	Pará			Jardim Botanico do Museu Goeldi Belém	Physically seen at herbaria and checked at herbarium	Coordinates previously informed in the label and not altered	BRAZIL	Para	Jardim Botanico Do Museu Goeldi	Jardim Botanico Do Museu Goeldi	locality	state	check_local.2state
PRESERVED_SPECIMEN	1260607507	SPECIES	Theobroma L.	Theobroma microcarpum Mart.	Theobroma microcarpum Mart.	-1.453489	-48.476548	CC_BY_4_0	MO	MO	Tropicos	MOBOT	3213771	W.A. Archer	7551	William Andrew Archer	Archer 7551	1942-08-11	BR	Pará			Belem Jardim Botanico do Museu Goeldi	Physically seen at herbaria and checked at herbarium	Coordinates previously informed in the label and not altered	BRAZIL	Para	Belem	Jardim Botanico Do Museu Goeldi	locality	county	check_local.2municip.
PRESERVED_SPECIMEN	1928396478	SPECIES	Theobroma L.	Theobroma microcarpum Mart.	Theobroma microcarpum Mart.	-1.453489	-48.476548	CC0_1_0	NY	NY	Vascular plants		2107816	W.A. Archer	7551	W. A. Archer	7551	1942-08-11	BR	Pará		Belém	Jardim Botanico do Museu Goeldi	Physically seen at herbaria and checked at herbarium	Coordinates previously informed in the label and not altered	BRAZIL	Para	Belem	Jardim Botanico Do Museu Goeldi	locality	county	check_local.2municip.
PRESERVED_SPECIMEN	2284168742	SPECIES	Theobroma L.	Theobroma microcarpum Mart.	Theobroma microcarpum Mart.	-1.453489	-48.476548	CC0_1_0	US	Botany	NMNH Extant Biology			W.A. Archer	7551	W. A. Archer	7551	1942-08-11	BR	Pará			Belem Jardim Botanico do Museu Goeldi	Physically seen at herbaria and checked at herbarium	Coordinates previously informed in the label and not altered	BRAZIL	Para	Belem	Jardim Botanico Do Museu Goeldi	locality	county	check_local.2municip.
PRESERVED_SPECIMEN	1318536750	SPECIES	Theobroma L.	Theobroma microcarpum Mart.	Theobroma microcarpum Mart.	-1.453489	-48.476548	CC0_1_0	US	Botany	NMNH Extant Biology		2370213	W.A. Archer	7551	W. A. Archer	7551	1942-08-11	BR	Pará			Belem Jardim Botanico do Museu Goeldi	Physically seen at herbaria and checked at herbarium	Coordinates previously informed in the label and not altered	BRAZIL	Para	Belem	Jardim Botanico Do Museu Goeldi	locality	county	check_local.2municip.
PRESERVED_SPECIMEN	1260608572	SPECIES	Theobroma L.	Theobroma speciosum Willd. ex Spreng.	Theobroma speciosum Willd. ex Spreng.	-1.453489	-48.476548	CC_BY_4_0	MO	MO	Tropicos	MOBOT	3214397	W.A. Archer	7619	William Andrew Archer	Archer 7619	1942-08-26	BR	Pará			Jardim Botanico do Museu Goeldi Belém Common Name: cacau-i/	Physically seen at herbaria and checked at herbarium	Coordinates previously informed in the label and not altered	BRAZIL	Para	Jardim Botanico Do Museu Goeldi	Jardim Botanico Do Museu Goeldi	locality	state	check_local.2state
PRESERVED_SPECIMEN	1928720714	SPECIES	Theobroma L.	Theobroma speciosum Willd. ex Spreng.	Theobroma speciosum Willd. ex Spreng.	-1.453489	-48.476548	CC0_1_0	NY	NY	Vascular plants		2107877	W.A. Archer	7619	W. A. Archer	7619	1942-08-26	BR	Pará	Belém		Jardim do Museu Goeldi	Physically seen at herbaria and checked at herbarium	Coordinates previously informed in the label and not altered	BRAZIL	Para	Belem	Jardim Do Museu Goeldi	locality	county	check_local.2municip.
PRESERVED_SPECIMEN	1318844551	SPECIES	Theobroma L.	Theobroma speciosum Willd. ex Spreng.	Theobroma speciosum Willd. ex Spreng.	-1.453489	-48.476548	CC0_1_0	US	Botany	NMNH Extant Biology		2370214	W.A. Archer	7619	W. A. Archer	7619	1942-08-26	BR	Pará			Jardim Botanico do Museu Goeldi Belém	Physically seen at herbaria and checked at herbarium	Coordinates previously informed in the label and not altered	BRAZIL	Para	Jardim Botanico Do Museu Goeldi	Jardim Botanico Do Museu Goeldi	locality	state	check_local.2state
PRESERVED_SPECIMEN	1319109494	SPECIES	Herrania Goudot	Herrania pulcherrima Goudot	Herrania pulcherrima Goudot	5.248623	-74.29033	CC0_1_0	US	Botany	NMNH Extant Biology		1799253	J.L. Jaramillo	202	R. Jaramillo M.	202	1942-09-02	CO	Cundinamarca	El Peñón		Hacienda Curiche	Physically seen at herbaria and checked at herbarium	Coordinates previously informed in the label and not altered	COLOMBIA	Cundinamarca	El Penon	Hacienda Curiche	locality	county	check_local.2municip.
PRESERVED_SPECIMEN	1318682259	SPECIES	Herrania Goudot	Herrania pulcherrima Goudot	Herrania pulcherrima Goudot	5.248623	-74.29033	CC0_1_0	US	Botany	NMNH Extant Biology		1997148	J.L. Jaramillo	202	R. Jaramillo M.	202	1942-09-02	CO	Cundinamarca	El Peñón		Hacienda Curiche	Physically seen at herbaria and checked at herbarium	Coordinates previously informed in the label and not altered	COLOMBIA	Cundinamarca	El Penon	Hacienda Curiche	locality	county	check_local.2municip.
PRESERVED_SPECIMEN	1318521828	SPECIES	Herrania Goudot	Herrania pulcherrima Goudot	Herrania pulcherrima Goudot	5.248623	-74.29033	CC0_1_0	US	Botany	NMNH Extant Biology		1799254	J.L. Jaramillo	202	R. Jaramillo M.	202	1942-09-12	CO	Cundinamarca	El Peñón		Hacienda Curiche	Physically seen at herbaria and checked at herbarium	Coordinates previously informed in the label and not altered	COLOMBIA	Cundinamarca	El Penon	Hacienda Curiche	locality	county	check_local.2municip.
PRESERVED_SPECIMEN	1258381177	SPECIES	Theobroma L.	Theobroma cacao L.	Theobroma cacao L.			CC_BY_4_0	MO	MO	Tropicos	MOBOT	1166767	A. Ducke	1095	A. Ducke	Ducke 1095	1942-09-25	BR	Amazonas			Esperanca (ad ostium fluminis Javary) silva non inundabili	Voucher not seen online, but image of one or more of its duplicates seen	Coordinates previously informed dubious or ambiguous and could not correct properly	BRAZIL	Amazonas	Esperanca	Esperanca	locality	state	check_local.2state
PRESERVED_SPECIMEN	1314833117	SPECIES	Theobroma L.	Theobroma cacao L.	Theobroma cacao L.	-4.405352	-69.925712	CC_BY_NC_4_0	MG	HERBMG			MG018608	A. Ducke	1095	Ducke, A.	1095	1942-09-25	BR	Amazonas	Esperança		Esperança	Physically seen at herbaria and checked at herbarium	Coordinates previously informed in the label and not altered	BRAZIL	Amazonas	Esperanca	Esperanca	locality	state	check_local.2state
PRESERVED_SPECIMEN	2397751603	SPECIES	Theobroma L.	Theobroma cacao L.	Theobroma cacao L.	-4.405352	-69.925712	CC0_1_0	US	Botany	NMNH Extant Biology		1832371	A. Ducke	1095	A. Ducke	1095	1942-09-25	BR	Amazonas			Amazonia Esperança (ad ostium fluminis Javary)	Physically seen at herbaria and checked at herbarium	Coordinates previously informed in the label and not altered	BRAZIL	Amazonas	Amazonia	Amazonia	locality	state	check_local.2state
PRESERVED_SPECIMEN	1322853821	SPECIES	Theobroma L.	Theobroma cacao L.	Theobroma cacao L.	-4.405352	-69.925712	CC0_1_0	US	Botany	NMNH Extant Biology		3274272	A. Ducke	1095	A. Ducke	1095	1942-09-25	BR	Amazonas			Esperanca (boca de Javary)	Physically seen at herbaria and checked at herbarium	Coordinates previously informed in the label and not altered	BRAZIL	Amazonas	Esperanca	Esperanca	locality	state	check_local.2state
PRESERVED_SPECIMEN	1927854192	SPECIES	Theobroma L.	Theobroma cacao L.	Theobroma cacao var. leiocarpum (Bernoulli) Cif.	-4.405352	-69.925712	CC0_1_0	NY	NY	Vascular plants		2342566	A. Ducke	1095	W. A. Ducke	1095	1942-10-25	BR	Amazonas			Esperança (ad ostium fluminis Javary)	Physically seen at herbaria and checked at herbarium	Coordinates previously informed in the label and not altered	BRAZIL	Amazonas	Esperanca	Esperanca	locality	state	check_local.2state
PRESERVED_SPECIMEN	1928612924	SPECIES	Theobroma L.	Theobroma speciosum Willd. ex Spreng.	Theobroma speciosum Willd. ex Spreng.	-1.453489	-48.476548	CC0_1_0	NY	NY	Vascular plants		2107876	W.A. Archer	7721	W. A. Archer	7721	1942-10-29	BR	Pará		Belém	Jardim Botanico do Museu Goeldi	Physically seen at herbaria and checked at herbarium	Coordinates previously informed in the label and not altered	BRAZIL	Para	Belem	Jardim Botanico Do Museu Goeldi	locality	county	check_local.2municip.
PRESERVED_SPECIMEN	1320732542	SPECIES	Theobroma L.	Theobroma speciosum Willd. ex Spreng.	Theobroma speciosum Willd. ex Spreng.	-1.453489	-48.476548	CC0_1_0	US	Botany	NMNH Extant Biology		2370215	W.A. Archer	7721	W. A. Archer	7721	1942-10-29	BR	Pará			Jardim Botanico do Museu Goeldi Belém	Physically seen at herbaria and checked at herbarium	Coordinates previously informed in the label and not altered	BRAZIL	Para	Jardim Botanico Do Museu Goeldi	Jardim Botanico Do Museu Goeldi	locality	state	check_local.2state
PRESERVED_SPECIMEN	1930633385	SPECIES	Theobroma L.	Theobroma grandiflorum (Willd. ex Spreng.) K.Schum. in Mart.	Theobroma grandiflorum Schum.	-1.438098	-48.44475	CC0_1_0	NY	NY	Vascular plants		2107771	W.A. Archer	7734	W. A. Archer	7734	1942-10-30	BR	Pará	Belém		Northeast woods of the I A N	Physically seen at herbaria and checked at herbarium	Coordinates previously informed in the label and not altered	BRAZIL	Para	Belem	Northeast Woods Of The I	locality	county	check_local.2municip.
PRESERVED_SPECIMEN	1319319151	SPECIES	Theobroma L.	Theobroma grandiflorum (Willd. ex Spreng.) K.Schum. in Mart.	Theobroma grandiflorum Schum.	-1.438098	-48.44475	CC0_1_0	US	Botany	NMNH Extant Biology		2370216	W.A. Archer	7734	W. A. Archer	7734	1942-10-30	BR	Pará			Belem NE woods of the IAN	Physically seen at herbaria and checked at herbarium	Coordinates previously informed in the label and not altered	BRAZIL	Para	Belem	Belem	locality	county	check_local.2municip.
PRESERVED_SPECIMEN	1265518188	SPECIES	Theobroma L.	Theobroma microcarpum Mart.	Theobroma microcarpum Mart.	-1.453489	-48.476548	CC_BY_4_0	K	Herbarium			K001213406	W.A. Archer	7551	Archer, W.A.	7551	1942-11-08	BR			Belém	Jardim Botânico do Museu Goeldi	Not seen at herbaria, but image seen online properly	Coordinates previously informed in the label and not altered	BRAZIL		Belem	Jardim Botanico Do Museu Goeldi	country	country	ok_same_resolution
PRESERVED_SPECIMEN	1322735710	SPECIES	Theobroma L.	Theobroma subincanum Mart.	Theobroma subincanum Mart.	-1.4378587	-48.4396158	CC0_1_0	US	Botany	NMNH Extant Biology		3039883	W.A. Archer	7820	W. A. Archer	7820	1942-11-16	BR	Amazonas			Amazonia: South forest of the IAN Belém	Voucher not seen online, but image of one or more of its duplicates seen	Coordinates previously informed in the label and not altered	BRAZIL	Amazonas	Amazonia	Amazonia	locality	state	check_local.2state
PRESERVED_SPECIMEN	1932890723	SPECIES	Herrania Goudot	Herrania breviligulata R.E.Schult.	Herrania breviligulata R.E.Schult.			CC_BY_NC_4_0	COAH	COAH			10219	R.E. Schultes	2050	Schultes, R.E.	2050	1942-12-03	CO	Putumayo	Mocoa		Mocoa y los alrededores al N	Voucher not seen online, but image of one or more of its duplicates seen	Coordinates previously informed dubious or ambiguous and could not correct properly	COLOMBIA	Putumayo	Mocoa	Mocoa Y Los Alrededores Al N	locality	state	check_local.2state
PRESERVED_SPECIMEN	1844898556	SPECIES	Herrania Goudot	Herrania breviligulata R.E.Schult.	Herrania breviligulata R.E.Schult.			CC_BY_NC_4_0	COL	COL			12596	R.E. Schultes	2050	Richard Evans Schultes	2050	1942-12-03	CO	Putumayo	MOCOA		Mocoa y los alrededores al norte	Not seen at herbaria, but image seen online properly	Coordinates previously informed dubious or ambiguous and could not correct properly	COLOMBIA	Putumayo	Mocoa	Mocoa Y Los Alrededores Al Norte	locality	state	check_local.2state
PRESERVED_SPECIMEN	1999178697	SPECIES	Herrania Goudot	Herrania breviligulata R.E.Schult.	Herrania breviligulata R.E.Schult.			CC_BY_4_0	ECON	ECON	Harvard University Herbaria: All Records		barcode-00062871	R.E. Schultes	2050	R. E. Schultes & C. E. Smith	2050	1942-12-03	CO	Putumayo			Mocoa y los alredadores al norte 750-850 m	Not seen at herbaria, but image seen online properly	Coordinates previously informed dubious or ambiguous and could not correct properly	COLOMBIA	Putumayo	Mocoa Y Los Alredadores Al Norte	Mocoa Y Los Alredadores Al Norte	locality	state	check_local.2state
PRESERVED_SPECIMEN	1998824811	SPECIES	Herrania Goudot	Herrania breviligulata R.E.Schult.	Herrania breviligulata R.E.Schult.			CC_BY_4_0	ECON	ECON	Harvard University Herbaria: All Records		barcode-00062870	R.E. Schultes	2050	R. E. Schultes & C. E. Smith	2050	1942-12-03	CO	Putumayo			Mocoa y los alredadores al norte 750-850 m	Not seen at herbaria, but image seen online properly	Coordinates previously informed dubious or ambiguous and could not correct properly	COLOMBIA	Putumayo	Mocoa Y Los Alredadores Al Norte	Mocoa Y Los Alredadores Al Norte	locality	state	check_local.2state
PRESERVED_SPECIMEN	1320709537	SPECIES	Theobroma L.	Theobroma cacao L.	Theobroma cacao L.			CC0_1_0	US	Botany	NMNH Extant Biology		2108619	F.R. Fosberg	20309	F. R. Fosberg	20309	1943-03-19	CO	Cauca			Finca El Salado Rio Machete near its confluence with Rio Piedamo 25 km N of Popayan	Physically seen at herbaria and checked at herbarium	Coordinates previously informed dubious or ambiguous and could not correct properly	COLOMBIA	Cauca	Finca El Salado	Finca El Salado	locality	state	check_local.2state
PRESERVED_SPECIMEN	1890898518	SPECIES	Herrania Goudot	Herrania umbratica R.E.Schult.	Herrania umbratica R.E.Schult.	7.08033	-73.2019	CC_BY_NC_4_0	COL	COL			20563	J.M. Ortiz		J. Ortiz M.	sn.	1943-04-01	CO	Santander	GIRÓN		Region of Capitancitos In wet schaded forest	Not seen at herbaria, but image seen online properly	Coordinates previously informed in the label and not altered	COLOMBIA	Santander	Giron	Region Of Capitancitos	locality	county	check_local.2municip.
PRESERVED_SPECIMEN	1844900442	SPECIES	Herrania Goudot	Herrania umbratica R.E.Schult.	Herrania umbratica R.E.Schult.	7.08033	-73.2019	CC_BY_NC_4_0	COL	COL			15594	J.M. Ortiz		J. Ortiz M.	sn.	1943-04-01	CO	Santander	GIRÓN		Region de Capitancitos En bosques humedos y sombreados	Not seen at herbaria, but image seen online properly	Coordinates previously informed in the label and not altered	COLOMBIA	Santander	Giron	Region De Capitancitos	locality	county	check_local.2municip.
PRESERVED_SPECIMEN	1844900434	SPECIES	Herrania Goudot	Herrania umbratica R.E.Schult.	Herrania umbratica R.E.Schult.	7.08033	-73.2019	CC_BY_NC_4_0	COL	COL			15592	J.M. Ortiz		J. Ortiz M.	sn.	1943-04-01	CO	Santander	GIRÓN		Region de Capitancitos En bosques humedos y sombreados	Not seen at herbaria, but image seen online properly	Coordinates previously informed in the label and not altered	COLOMBIA	Santander	Giron	Region De Capitancitos	locality	county	check_local.2municip.
PRESERVED_SPECIMEN	1844900398	SPECIES	Herrania Goudot	Herrania umbratica R.E.Schult.	Herrania umbratica R.E.Schult.	7.08033	-73.2019	CC_BY_NC_4_0	COL	COL			15591	J.M. Ortiz		J. Ortiz M.	sn.	1943-04-01	CO	Santander	GIRÓN		Region de Capitancitos En bosques humedos y sombreados	Not seen at herbaria, but image seen online properly	Coordinates previously informed in the label and not altered	COLOMBIA	Santander	Giron	Region De Capitancitos	locality	county	check_local.2municip.
PRESERVED_SPECIMEN	1844900394	SPECIES	Herrania Goudot	Herrania umbratica R.E.Schult.	Herrania umbratica R.E.Schult.	7.08033	-73.2019	CC_BY_NC_4_0	COL	COL			15590	J.M. Ortiz		J. Ortiz M.	sn.	1943-04-01	CO	Santander	GIRÓN		Region de Capitancitos En bosques humedos y sombreados	Not seen at herbaria, but image seen online properly	Coordinates previously informed in the label and not altered	COLOMBIA	Santander	Giron	Region De Capitancitos	locality	county	check_local.2municip.
PRESERVED_SPECIMEN	1844900351	SPECIES	Herrania Goudot	Herrania umbratica R.E.Schult.	Herrania umbratica R.E.Schult.	7.08033	-73.2019	CC_BY_NC_4_0	COL	COL			15593	J.M. Ortiz		J. Ortiz M.	sn.	1943-04-01	CO	Santander	GIRÓN		Region de Capitancitos En bosques humedos y sombreados	Not seen at herbaria, but image seen online properly	Coordinates previously informed in the label and not altered	COLOMBIA	Santander	Giron	Region De Capitancitos	locality	county	check_local.2municip.
PRESERVED_SPECIMEN	1319745123	SPECIES	Herrania Goudot	Herrania nitida (Poepp.) R.E.Schult.	Herrania nitida (Poepp.) R.E.Schult.			CC0_1_0	US	Botany	NMNH Extant Biology		1995823	R.E. Schultes	5351	R. E. Schultes	5351	1943-04-01	CO	Vaupés			Upper Apaporis Basin path bteween Río Itilla and Río Macaya	Not seen at herbaria, but image seen online properly	Coordinates previously informed dubious or ambiguous and could not correct properly	COLOMBIA	Vaupes	Upper Apaporis Basin	Upper Apaporis Basin	locality	state	check_local.2state
PRESERVED_SPECIMEN	1317563828	SPECIES	Herrania Goudot	Herrania pulcherrima Goudot	Herrania balaensis Preuss	1.001522061	-78.68595652	CC0_1_0	US	Botany	NMNH Extant Biology		1858691	E.L. Little-Junior	6353	E. L. Little Jr.	6353	1943-04-23	EC	Esmeraldas			San Lorenzo	Physically seen at herbaria and checked at herbarium	Georeferencing corrected accordingly	ECUADOR	Esmeraldas	San Lorenzo	San Lorenzo	locality	county	check_local.2municip.
PRESERVED_SPECIMEN	1421197188	SPECIES	Theobroma L.	Theobroma cacao L.	Theobroma cacao L.	-1.0908388	-79.5050682	CC_BY_4_0	K	Herbarium			K000731715	E.L. Little	6483	Little, E.L Jr.	6483	1943-05-21	EC				Pichilingue about 4 km west	Voucher not seen online, but image of one or more of its duplicates seen	Coordinates previously informed in the label and not altered	ECUADOR		Pichilingue	Pichilingue	country	country	ok_same_resolution
PRESERVED_SPECIMEN	1317686521	SPECIES	Theobroma L.	Theobroma cacao L.	Theobroma cacao L.	-1.0908388	-79.5050682	CC0_1_0	US	Botany	NMNH Extant Biology		1858690	E.L. Little	6483	E. L. Little Jr.	6483	1943-05-21	EC	Los Ríos			At Pichilingue about 4 mi west	Physically seen at herbaria and checked at herbarium	Coordinates previously informed in the label and not altered	ECUADOR	Los Rios	At Pichilingue	At Pichilingue	locality	state	check_local.2state
PRESERVED_SPECIMEN	1314937233	SPECIES	Theobroma L.	Theobroma cirmolinae Cuatrec.	Theobroma cirmolinae Cuatrec.	4.71084	-75.8615	CC_BY_NC_4_0	COL	COL			76955	J. Cuatrecasas	14897	Cuatrecasas, J.		1943-08-19	CO	Valle del cauca			Cordillera occidental; vertiente occidental: hoya del rio Digua lado izquierdo: Piedra de Moler bosques	Physically seen at herbaria and checked at herbarium	Coordinates previously informed in the label and not altered	COLOMBIA	Valle Del Cauca	Cordillera Occidental	Cordillera Occidental	locality	state	check_local.2state
PRESERVED_SPECIMEN	1314937210	SPECIES	Theobroma L.	Theobroma cirmolinae Cuatrec.	Theobroma cirmolinae Cuatrec.	4.71084	-75.8615	CC_BY_NC_4_0	COL	COL			76952	J. Cuatrecasas	14897	Cuatrecasas, J.		1943-08-19	CO	Valle del cauca			Cordillera occidental; vertiente occidental: hoya del rio Digua lado izquierdo: Piedra de Moler bosques	Physically seen at herbaria and checked at herbarium	Coordinates previously informed in the label and not altered	COLOMBIA	Valle Del Cauca	Cordillera Occidental	Cordillera Occidental	locality	state	check_local.2state
PRESERVED_SPECIMEN	1314937205	SPECIES	Theobroma L.	Theobroma cirmolinae Cuatrec.	Theobroma cirmolinae Cuatrec.	4.71084	-75.8615	CC_BY_NC_4_0	COL	COL			76951	J. Cuatrecasas	14897	Cuatrecasas, J.		1943-08-19	CO	Valle del cauca			Cordillera occidental; vertiente occidental: hoya del rio Digua lado izquierdo: Piedra de Moler bosques	Physically seen at herbaria and checked at herbarium	Coordinates previously informed in the label and not altered	COLOMBIA	Valle Del Cauca	Cordillera Occidental	Cordillera Occidental	locality	state	check_local.2state
PRESERVED_SPECIMEN	1314937201	SPECIES	Theobroma L.	Theobroma cirmolinae Cuatrec.	Theobroma cirmolinae Cuatrec.	4.71084	-75.8615	CC_BY_NC_4_0	COL	COL			76953	J. Cuatrecasas	14897	Cuatrecasas, J.		1943-08-19	CO	Valle del cauca			Cordillera occidental; vertiente occidental: hoya del rio Digua lado izquierdo: Piedra de Moler bosques	Physically seen at herbaria and checked at herbarium	Coordinates previously informed in the label and not altered	COLOMBIA	Valle Del Cauca	Cordillera Occidental	Cordillera Occidental	locality	state	check_local.2state
PRESERVED_SPECIMEN	1314937198	SPECIES	Theobroma L.	Theobroma cirmolinae Cuatrec.	Theobroma cirmolinae Cuatrec.	4.71084	-75.8615	CC_BY_NC_4_0	COL	COL			76954	J. Cuatrecasas	14897	Cuatrecasas, J.		1943-08-19	CO	Valle del cauca			Cordillera occidental; vertiente occidental: hoya del rio Digua lado izquierdo: Piedra de Moler bosques	Physically seen at herbaria and checked at herbarium	Coordinates previously informed in the label and not altered	COLOMBIA	Valle Del Cauca	Cordillera Occidental	Cordillera Occidental	locality	state	check_local.2state
PRESERVED_SPECIMEN	1228374738	SPECIES	Theobroma L.	Theobroma cirmolinae Cuatrec.	Theobroma cirmolinae Cuatrec.	4.7122	-75.8653	CC0_1_0	F	Botany	vTypes	F	V0073641F	J. Cuatrecasas	14897	J. Cuatrecasas	14897	1943-08-19	CO					Physically seen at herbaria and checked at herbarium	Coordinates previously informed in the label and not altered	COLOMBIA				country	country	ok_same_resolution
PRESERVED_SPECIMEN	1228252610	SPECIES	Theobroma L.	Theobroma cirmolinae Cuatrec.	Theobroma cirmolinae Cuatrec.	4.7122	-75.8653	CC0_1_0	F	Botany	vTypes	F	V0073640F	J. Cuatrecasas	14897	J. Cuatrecasas	14897	1943-08-19	CO					Physically seen at herbaria and checked at herbarium	Coordinates previously informed in the label and not altered	COLOMBIA				country	country	ok_same_resolution
PRESERVED_SPECIMEN	1228232610	SPECIES	Theobroma L.	Theobroma cirmolinae Cuatrec.	Theobroma cirmolinae Cuatrec.	4.7122	-75.8653	CC0_1_0	F	Botany	vTypes	F	V0073642F	J. Cuatrecasas	14897	J. Cuatrecasas	14897	1943-08-19	CO					Physically seen at herbaria and checked at herbarium	Coordinates previously informed in the label and not altered	COLOMBIA				country	country	ok_same_resolution
PRESERVED_SPECIMEN	1228189562	SPECIES	Theobroma L.	Theobroma cirmolinae Cuatrec.	Theobroma cirmolinae Cuatrec.	4.7122	-75.8653	CC0_1_0	F	Botany	vTypes	F	V0073643F	J. Cuatrecasas	14897	J. Cuatrecasas	14897	1943-08-19	CO					Physically seen at herbaria and checked at herbarium	Coordinates previously informed in the label and not altered	COLOMBIA				country	country	ok_same_resolution
PRESERVED_SPECIMEN	912468855	SPECIES	Theobroma L.	Theobroma cirmolinae Cuatrec.	Theobroma cirmolinae Cuatrec.	4.7122	-75.8653	CC_BY_4_0	K	Herbarium			K000580215	J. Cuatrecasas	14897	Cuatrecasas, J.	14897	1943-08-19	CO				Departamento del Valle Cordillera Occidental; vertiente occidental: Hoya del río Digua lado izquierdo: Piedra de Moler	Not seen at herbaria, but image seen online properly	Coordinates previously informed in the label and not altered	COLOMBIA		Departamento De Valle	Departamento De Valle	country	country	ok_same_resolution
PRESERVED_SPECIMEN	912468842	SPECIES	Theobroma L.	Theobroma cirmolinae Cuatrec.	Theobroma cirmolinae Cuatrec.	4.7122	-75.8653	CC_BY_4_0	K	Herbarium			K000580216	J. Cuatrecasas	14897	Cuatrecasas, J.	14897	1943-08-19	CO				Departamento del Valle Cordillera Occidental; vertiente occidental: Hoya del río Digua lado izquierdo: Piedra de Moler	Not seen at herbaria, but image seen online properly	Coordinates previously informed in the label and not altered	COLOMBIA		Departamento De Valle	Departamento De Valle	country	country	ok_same_resolution
PRESERVED_SPECIMEN	1019612043	SPECIES	Theobroma L.	Theobroma cirmolinae Cuatrec.	Theobroma cirmolinae Cuatrec.	3.8811	-72.8667	CC_BY_4_0	P	P			P02286096	J. Cuatrecasas	14897	Cuatrecasas, J.		1943-08-19	CO					Not seen at herbaria, but image seen online properly	Coordinates previously informed in the label and not altered	COLOMBIA		Departamento De Valle	Departamento De Valle	country	country	ok_same_resolution
PRESERVED_SPECIMEN	1320750411	SPECIES	Theobroma L.	Theobroma cirmolinae Cuatrec.	Theobroma cirmolinae Cuatrec.	4.7122	-75.8653	CC0_1_0	US	Botany	NMNH Extant Biology		3448234	J. Cuatrecasas	14897	J. Cuatrecasas	14897	1943-08-19	CO	Valle del Cauca			Cordillera Occidental Hoya del Rio Digua Pieda de Moler	Physically seen at herbaria and checked at herbarium	Coordinates previously informed in the label and not altered	COLOMBIA	Valle Del Cauca	Cordillera Occidental	Cordillera Occidental	locality	state	check_local.2state
PRESERVED_SPECIMEN	1258381291	SPECIES	Theobroma L.	Theobroma grandiflorum (Willd. ex Spreng.) K.Schum. in Mart.	Theobroma grandiflorum Schum.			CC_BY_4_0	MO	MO	Tropicos	MOBOT	1166918	P.H. Allen	3105	Paul H. Allen	Allen 3105	1943-09-23	CO	Vaupés			Monfort	Physically seen at herbaria and checked at herbarium	Coordinates previously informed dubious or ambiguous and could not correct properly	COLOMBIA	Vaupes	Monfort	Monfort	locality	state	check_local.2state
PRESERVED_SPECIMEN	1322945363	SPECIES	Theobroma L.	Theobroma grandiflorum (Willd. ex Spreng.) K.Schum. in Mart.	Theobroma grandiflorum Schum.			CC0_1_0	US	Botany	NMNH Extant Biology		1951948	P.H. Allen	3105	P. H. Allen	3105	1943-09-23	CO	Vaupés			Monfort	Physically seen at herbaria and checked at herbarium	Coordinates previously informed dubious or ambiguous and could not correct properly	COLOMBIA	Vaupes	Monfort	Monfort	locality	state	check_local.2state
PRESERVED_SPECIMEN	1934685557	SPECIES	Theobroma L.	Theobroma bicolor Humb. & Bonpl.	Theobroma bicolor Humb. & Bonpl.	3.58645	-76.22198	CC_BY_NC_4_0	COL	COL			78832	E. Llano		Herbario Nacional Colombiano	sn.	1943-10-01	CO	Valle del cauca	PALMIRA		Sin Datos	Physically seen at herbaria and checked at herbarium	Coordinates previously informed in the label and not altered	COLOMBIA	Valle Del Cauca	Palmira	Sin Datos	locality	county	check_local.2municip.
PRESERVED_SPECIMEN	1228482453	SPECIES	Theobroma L.	Theobroma cirmolinae Cuatrec.	Theobroma cirmolinae Cuatrec.	3.869426533	-76.52905107	CC0_1_0	F	Botany		F		J. Cuatrecasas	15336	J. Cuatrecasas	15336	1943-11-09	CO					Physically seen at herbaria and checked at herbarium	Coordinates previously informed in the label and not altered	COLOMBIA				country	country	ok_same_resolution
PRESERVED_SPECIMEN	1936631212	SPECIES	Theobroma L.	Theobroma cirmolinae Cuatrec.	Theobroma cirmolinae Cuatrec.	3.869426533	-76.52905107	CC_BY_NC_4_0	MA	MA			MA-01-00713789	J. Cuatrecasas	15336	José Cuatrecasas	15336	1943-11-09	CO				Departamento del Valle Cordillera Occidental: vertiente occidental: Hoya del río Digua lado derecho La Esla	Voucher not seen online, but image of one or more of its duplicates seen	Coordinates previously informed in the label and not altered	COLOMBIA		Departamento De Valle	Departamento De Valle	country	country	ok_same_resolution
PRESERVED_SPECIMEN	1260449742	SPECIES	Theobroma L.	Theobroma cirmolinae Cuatrec.	Theobroma cirmolinae Cuatrec.	3.869426533	-76.52905107	CC_BY_4_0	MO	MO	Tropicos	MOBOT	3070859	J. Cuatrecasas	15336	José Cuatrecasas	Cuatrecasas 15336	1943-11-09	CO	Valle del Cauca			Cordillera Occidental; vertiente occidental: Hoya del río Digua lado derecho La Elsa bosques	Physically seen at herbaria and checked at herbarium	Georeferencing corrected accordingly	COLOMBIA	Valle Del Cauca	Cordillera Occidental	Cordillera Occidental	locality	state	check_local.2state
PRESERVED_SPECIMEN	1322806673	SPECIES	Theobroma L.	Theobroma cirmolinae Cuatrec.	Theobroma cirmolinae Cuatrec.	3.869426533	-76.52905107	CC0_1_0	US	Botany	NMNH Extant Biology		3448233	J. Cuatrecasas	15336	J. Cuatrecasas	15336	1943-11-09	CO	Valle del Cauca			Cordillera Occidental; vertiente occidental: Hoya del río Digua lado derecho La Elsa	Physically seen at herbaria and checked at herbarium	Georeferencing corrected accordingly	COLOMBIA	Valle Del Cauca	Cordillera Occidental	Cordillera Occidental	locality	state	check_local.2state
PRESERVED_SPECIMEN	1265517976	SPECIES	Theobroma L.	Theobroma sylvestre Mart.	Theobroma sylvestre Mart.	-2.625919383	-60.25962801	CC_BY_4_0	K	Herbarium			K001212920	A. Ducke	100	Ducke, A.	100	1943-11-13	BR			Manaus	Colonia João Alfredo	Physically seen at herbaria and checked at herbarium	Coordinates previously informed in the label and not altered	BRAZIL		Manaus	Colonia Joao Alfredo	country	country	ok_same_resolution
PRESERVED_SPECIMEN	1314833133	SPECIES	Theobroma L.	Theobroma sylvestre Mart.	Theobroma sylvestre Mart.	-2.625919383	-60.25962801	CC_BY_NC_4_0	MG	HERBMG			MG018609	A. Ducke	100	Ducke, A.	100	1943-11-13	BR	Amazonas	Manaus		Colônia JAlfre	Physically seen at herbaria and checked at herbarium	Georeferencing corrected accordingly	BRAZIL	Amazonas	Manaus	Colonia J	locality	county	check_local.2municip.
PRESERVED_SPECIMEN	1320723418	SPECIES	Theobroma L.	Theobroma sylvestre Mart.	Theobroma sylvestre Mart.	-2.625919383	-60.25962801	CC0_1_0	US	Botany	NMNH Extant Biology		2370218	A. Ducke	100	A. Ducke	100	1943-11-13	BR	Amazonas			Manáus Colonia Joao Alfredo	Physically seen at herbaria and checked at herbarium	Georeferencing corrected accordingly	BRAZIL	Amazonas	Manaus	Manaus	locality	county	check_local.2municip.
PRESERVED_SPECIMEN	1322473427	SPECIES	Theobroma L.	Theobroma cacao L.	Theobroma cacao L.	10.4600937	-67.7690497	CC0_1_0	US	Botany	NMNH Extant Biology		1998201	J.A. Steyermark	54947	J. A. Steyermark	54947	1943-12-09	VE	Aragua			Cacao plantation along road above Ocumare de la Costa	Physically seen at herbaria and checked at herbarium	Coordinates previously informed in the label and not altered	VENEZUELA	Aragua	Cacao Plantation Along Road	Cacao Plantation Along Road	locality	state	check_local.2state
PRESERVED_SPECIMEN	1322434831	SPECIES	Theobroma L.	Theobroma cirmolinae Cuatrec.	Theobroma cirmolinae Cuatrec.	3.8811	-72.8667	CC0_1_0	US	Botany	NMNH Extant Biology		3448237	J. Cuatrecasas	15700	J. Cuatrecasas	15700	1943-12-20	CO	Valle del Cauca				Physically seen at herbaria and checked at herbarium	Coordinates previously informed in the label and not altered	COLOMBIA	Valle Del Cauca			stateProvince	state	ok_same_resolution
PRESERVED_SPECIMEN	1322156012	SPECIES	Theobroma L.	Theobroma cirmolinae Cuatrec.	Theobroma cirmolinae Cuatrec.	3.8811	-72.8667	CC0_1_0	US	Botany	NMNH Extant Biology		3274322	J. Cuatrecasas	15700	J. Cuatrecasas	15700	1943-12-20	CO	Valle del Cauca			Hoya el Rio San Juniquin Cordillera Occidental	Physically seen at herbaria and checked at herbarium	Coordinates previously informed in the label and not altered	COLOMBIA	Valle Del Cauca	Hoya El Rio San Juniquin	Hoya El Rio San Juniquin	locality	state	check_local.2state
PRESERVED_SPECIMEN	1260827457	SPECIES	Herrania Goudot	Herrania purpurea (Pittier) R.E.Schult.	Herrania purpurea (Pittier) R.E.Schult.			CC_BY_4_0	MO	MO	Tropicos	MOBOT	3412753	R.E. Schultes	5755	Richard E. Schultes	Schultes 5755	1944-02-02	CO	Antioquia	Turbo		Rio Micuro near its mouth	Voucher not seen online, but image of one or more of its duplicates seen	Coordinates previously informed dubious or ambiguous and could not correct properly	COLOMBIA	Antioquia	Turbo	Rio Micuro	locality	county	check_local.2municip.
PRESERVED_SPECIMEN	1321607427	SPECIES	Herrania Goudot	Herrania purpurea (Pittier) R.E.Schult.	Herrania purpurea (Pittier) R.E.Schult.	8.0951588	-76.7284559	CC0_1_0	US	Botany	NMNH Extant Biology		1995840	R.E. Schultes	5755	R. E. Schultes	5755	1944-02-02	CO	Antioquia			Region of Turbo Río Micuru near its mouth	Physically seen at herbaria and checked at herbarium	Coordinates previously informed in the label and not altered	COLOMBIA	Antioquia	Region Of Turbo	Region Of Turbo	locality	state	check_local.2state
PRESERVED_SPECIMEN	1228616969	SPECIES	Herrania Goudot	Herrania pulcherrima Goudot	Herrania pulcherrima var. pacifica R.E.Schult.			CC0_1_0	F	Botany	Negatives/Types	F	V0073539F	J. Cuatrecasas	16010	J. Cuatrecasas	16010	1944-02-05	CO					Physically seen at herbaria and checked at herbarium	Coordinates previously informed dubious or ambiguous and could not correct properly	COLOMBIA				country	country	ok_same_resolution
PRESERVED_SPECIMEN	1228352148	SPECIES	Herrania Goudot	Herrania pulcherrima Goudot	Herrania pulcherrima var. pacifica R.E.Schult.			CC0_1_0	F	Botany	Negatives/Types	F	V0073538F	J. Cuatrecasas	16010	J. Cuatrecasas	16010	1944-02-05	CO					Physically seen at herbaria and checked at herbarium	Coordinates previously informed dubious or ambiguous and could not correct properly	COLOMBIA				country	country	ok_same_resolution
PRESERVED_SPECIMEN	1998616212	SPECIES	Herrania Goudot	Herrania pulcherrima Goudot	Herrania pulcherrima var. pacifica R.E.Schult.			CC_BY_4_0	GH	GH	Harvard University Herbaria: All Records		barcode-00254047	J. Cuatrecasas	16010	J. Cuatrecasas	16010	1944-02-05	CO	Valle del Cauca			Costa del Pacifico río Yurumanguí Caimanero	Not seen at herbaria, but image seen online properly	Coordinates previously informed dubious or ambiguous and could not correct properly	COLOMBIA	Valle Del Cauca	Costa Del Pacifico	Costa Del Pacifico	locality	state	check_local.2state
PRESERVED_SPECIMEN	1228461011	SPECIES	Theobroma L.	Theobroma glaucum H.Karst.	Theobroma capilliferum Cuatrec.	3.45126	-77.2046	CC0_1_0	F	Botany	vTypes	F	V0073639F	J. Cuatrecasas	16160	J. Cuatrecasas	16160	1944-02-10	CO					Not seen at herbaria, but image seen online properly	Coordinates previously informed in the label and not altered	COLOMBIA				country	country	ok_same_resolution
PRESERVED_SPECIMEN	1228409936	SPECIES	Theobroma L.	Theobroma glaucum H.Karst.	Theobroma capilliferum Cuatrec.	3.45126	-77.2046	CC0_1_0	F	Botany	vTypes	F	V0073637F	J. Cuatrecasas	16160	J. Cuatrecasas	16160	1944-02-10	CO					Physically seen at herbaria and checked at herbarium	Coordinates previously informed in the label and not altered	COLOMBIA				country	country	ok_same_resolution
PRESERVED_SPECIMEN	1228197189	SPECIES	Theobroma L.	Theobroma glaucum H.Karst.	Theobroma capilliferum Cuatrec.	3.45126	-77.2046	CC0_1_0	F	Botany	vTypes	F	V0073638F	J. Cuatrecasas	16160	J. Cuatrecasas	16160	1944-02-10	CO					Physically seen at herbaria and checked at herbarium	Coordinates previously informed in the label and not altered	COLOMBIA				country	country	ok_same_resolution
PRESERVED_SPECIMEN	1260043996	SPECIES	Theobroma L.	Theobroma glaucum H.Karst.	Theobroma bernoullii subsp. capilliferum (Cuatrec.) Cuatrec.	3.45126	-77.2046	CC_BY_4_0	MO	MO	Tropicos	MOBOT	2702513	J. Cuatrecasas	16160	José Cuatrecasas	Cuatrecasas 16160	1944-02-10	CO	Valle del Cauca			Costa del Pacífico Río Yurimanguí Veneral Quebrada del Zancudo	Physically seen at herbaria and checked at herbarium	Coordinates previously informed in the label and not altered	COLOMBIA	Valle Del Cauca	Costa Del Pacifico	Costa Del Pacifico	locality	state	check_local.2state
PRESERVED_SPECIMEN	1019612036	SPECIES	Theobroma L.	Theobroma glaucum H.Karst.	Theobroma capilliferum Cuatrec.	3.45126	-77.2046	CC_BY_4_0	P	P			P02286095	J. Cuatrecasas	16160	Cuatrecasas, J.		1944-02-10	CO					Not seen at herbaria, but image seen online properly	Coordinates previously informed in the label and not altered	COLOMBIA		Departamento De Valle	Departamento De Valle	country	country	ok_same_resolution
PRESERVED_SPECIMEN	1019612008	SPECIES	Theobroma L.	Theobroma glaucum H.Karst.	Theobroma capilliferum Cuatrec.	3.45126	-77.2046	CC_BY_4_0	P	P			P02286094	J. Cuatrecasas	16160	Cuatrecasas, J.		1944-02-10	CO					Not seen at herbaria, but image seen online properly	Coordinates previously informed in the label and not altered	COLOMBIA		Departamento De Valle	Departamento De Valle	country	country	ok_same_resolution
PRESERVED_SPECIMEN	1319662130	SPECIES	Theobroma L.	Theobroma glaucum H.Karst.	Theobroma capilliferum Cuatrec.	3.45126	-77.2046	CC0_1_0	US	Botany	NMNH Extant Biology		3274324	J. Cuatrecasas	16160	J. Cuatrecasas	16160	1944-02-10	CO	Valle del Cauca			Costa del Pacífico; río Yurumanguí	Physically seen at herbaria and checked at herbarium	Coordinates previously informed in the label and not altered	COLOMBIA	Valle Del Cauca	Costa Del Pacifico	Costa Del Pacifico	locality	state	check_local.2state
PRESERVED_SPECIMEN	1228414862	SPECIES	Theobroma L.	Theobroma stipulatum Cuatrec.	Theobroma chocoense Cuatrec.			CC0_1_0	F	Botany	Rapid Reference Collection	F	V0389889F	J. Cuatrecasas	16896	J. Cuatrecasas	16896	1944-03-13	CO	Chocó				Physically seen at herbaria and checked at herbarium	Coordinates previously informed dubious or ambiguous and could not correct properly	COLOMBIA	Choco			stateProvince	state	ok_same_resolution
PRESERVED_SPECIMEN	1319759677	SPECIES	Theobroma L.	Theobroma stipulatum Cuatrec.	Theobroma simiarum Donn.Sm.			CC0_1_0	US	Botany	NMNH Extant Biology		3459064	J. Cuatrecasas	16896	J. Cuatrecasas	16896A	1944-03-13	CO				Intendencia del Chocó Río San Juan; cercanías de Palestina	Voucher not seen online, but image of one or more of its duplicates seen	Coordinates previously informed dubious or ambiguous and could not correct properly	COLOMBIA		Intendencia Del Choco	Intendencia Del Choco	country	country	ok_same_resolution
PRESERVED_SPECIMEN	1317624323	SPECIES	Theobroma L.	Theobroma stipulatum Cuatrec.	Theobroma simiarum Donn.Sm.			CC0_1_0	US	Botany	NMNH Extant Biology		2404641	J. Cuatrecasas	16896	J. Cuatrecasas	16896	1944-03-13	CO	Chocó			Río San Juan; Cercanias de Palestina	Voucher not seen online, but image of one or more of its duplicates seen	Coordinates previously informed dubious or ambiguous and could not correct properly	COLOMBIA	Choco	Rio San Juan	Rio San Juan	locality	state	check_local.2state
PRESERVED_SPECIMEN	2517462981	SPECIES	Herrania Goudot	Herrania lemniscata (Schomb.) R.E.Schult.	Herrania lemniscata R.E.Schult.	5.56118	-58.40597	CC0_1_0	U	Botany			U.1375791	D.B. Fanshawe	1764	Fanshawe DB	Fanshawe, DB 1764	1944-03-20	GY				Essequibo River	Physically seen at herbaria and checked at herbarium	Coordinates previously informed in the label and not altered	GUYANA		Essequibo River	Essequibo River	country	country	ok_same_resolution
PRESERVED_SPECIMEN	1898866792	SPECIES	Herrania Goudot	Herrania nitida (Poepp.) R.E.Schult.	Herrania nitida (Poepp.) R.E.Schult.	-1.319734	-69.587739	CC_BY_NC_4_0	COL	COL			34340	R.E. Schultes	5876	Richard Evans Schultes	5876	1944-04-05	CO	Amazonas			Vecindades de la Pedrera	Physically seen at herbaria and checked at herbarium	Coordinates previously informed in the label and not altered	COLOMBIA	Amazonas	Vecindades De La Pedrera	Vecindades De La Pedrera	locality	state	check_local.2state
PRESERVED_SPECIMEN	1228252022	SPECIES	Theobroma L.	Theobroma glaucum H.Karst.	Theobroma bernoullii Pittier	3.47	-76.93	CC0_1_0	F	Botany		F	V0090170F	J. Cuatrecasas	17034	J. Cuatrecasas	17034	1944-04-23	CO	Valle del Cauca			Costa del Pacífico; río Cajambre: Barco forest on hill at the right margin of quebrada de Agua Clara	Physically seen at herbaria and checked at herbarium	Coordinates previously informed in the label and not altered	COLOMBIA	Valle Del Cauca	Costa Del Pacifico	Costa Del Pacifico	locality	state	check_local.2state
PRESERVED_SPECIMEN	1257752948	SPECIES	Theobroma L.	Theobroma glaucum H.Karst.	Theobroma bernoullii Pittier	3.47	-76.93	CC_BY_4_0	MO	MO	Tropicos	MOBOT	100405278	J. Cuatrecasas	17034	José Cuatrecasas	Cuatrecasas 17034	1944-04-23	CO	Valle del Cauca			Costa del Pacífico; río Cajambre: Barco forest on hill at the right margin of quebrada de Agua Clara	Voucher not seen online, but image of one or more of its duplicates seen	Coordinates previously informed in the label and not altered	COLOMBIA	Valle Del Cauca	Costa Del Pacifico	Costa Del Pacifico	locality	state	check_local.2state
PRESERVED_SPECIMEN	1321552852	SPECIES	Theobroma L.	Theobroma glaucum H.Karst.	Theobroma bernouillii subsp. capilliferum (Cuatrec.) Cuatrec.	3.47	-76.93	CC0_1_0	US	Botany	NMNH Extant Biology		3363434	J. Cuatrecasas	17034	J. Cuatrecasas	17034	1944-04-23	CO	Valle del Cauca			Pacific Coast Río Cajambre Barco right margin of Quebrada de Agua Clara	Physically seen at herbaria and checked at herbarium	Coordinates previously informed in the label and not altered	COLOMBIA	Valle Del Cauca	Pacific Coast	Pacific Coast	locality	state	check_local.2state
PRESERVED_SPECIMEN	1322339150	SPECIES	Theobroma L.	Theobroma glaucum H.Karst.	Theobroma bernouillii subsp. capilliferum (Cuatrec.) Cuatrec.	3.516667	-77.316667	CC0_1_0	US	Botany	NMNH Extant Biology		3463483	J. Cuatrecasas	17350a	J. Cuatrecasas	17350	1944-05-02	CO	Valle del Cauca			Costa del Pacifico Río Cajambre San Isidro hill forest on left margin of Quebrada de Veneno	Physically seen at herbaria and checked at herbarium	Coordinates previously informed in the label and not altered	COLOMBIA	Valle Del Cauca	Costa Del Pacifico	Costa Del Pacifico	locality	state	check_local.2state
PRESERVED_SPECIMEN	1228585747	SPECIES	Theobroma L.	Theobroma glaucum H.Karst.	Theobroma bernoullii Pittier	3.516667	-77.316667	CC0_1_0	F	Botany		F	V0090172F	J. Cuatrecasas	17350a	J. Cuatrecasas	17350A	1944-05-04	CO	Valle del Cauca			Costa del Pacífico; rio Cajambre; San Isidro	Physically seen at herbaria and checked at herbarium	Coordinates previously informed in the label and not altered	COLOMBIA	Valle Del Cauca	Costa Del Pacifico	Costa Del Pacifico	locality	state	check_local.2state
PRESERVED_SPECIMEN	1228551452	SPECIES	Theobroma L.	Theobroma glaucum H.Karst.	Theobroma bernoullii Pittier	3.516667	-77.316667	CC0_1_0	F	Botany		F	V0090171F	J. Cuatrecasas	17350a	J. Cuatrecasas	17350	1944-05-04	CO	Valle del Cauca			Costa del Pacífico; rio Cajambre; San Isidro	Physically seen at herbaria and checked at herbarium	Coordinates previously informed in the label and not altered	COLOMBIA	Valle Del Cauca	Costa Del Pacifico	Costa Del Pacifico	locality	state	check_local.2state
PRESERVED_SPECIMEN	1257753071	SPECIES	Theobroma L.	Theobroma glaucum H.Karst.	Theobroma bernoullii Pittier	3.516667	-77.316667	CC_BY_4_0	MO	MO	Tropicos	MOBOT	100405401	J. Cuatrecasas	17350a	José Cuatrecasas	Cuatrecasas 17350	1944-05-04	CO	Valle del Cauca			Costa del Pacifico; rio Cajambre; San Isidro	Voucher not seen online, but image of one or more of its duplicates seen	Coordinates previously informed in the label and not altered	COLOMBIA	Valle Del Cauca	Costa Del Pacifico	Costa Del Pacifico	locality	state	check_local.2state
PRESERVED_SPECIMEN	1319978992	SPECIES	Theobroma L.	Theobroma glaucum H.Karst.	Theobroma bernouillii subsp. capilliferum (Cuatrec.) Cuatrec.	3.516667	-77.316667	CC0_1_0	US	Botany	NMNH Extant Biology		3463482	J. Cuatrecasas	17350a	J. Cuatrecasas	17350	1944-05-04	CO	Valle del Cauca			Costa del Pacífico Río Cajambre San Isidro hill forest on left margin of Quebrada de Veneno	Physically seen at herbaria and checked at herbarium	Coordinates previously informed in the label and not altered	COLOMBIA	Valle Del Cauca	Costa Del Pacifico	Costa Del Pacifico	locality	state	check_local.2state
PRESERVED_SPECIMEN	1317441206	SPECIES	Theobroma L.	Theobroma glaucum H.Karst.	Theobroma bernouillii subsp. capilliferum (Cuatrec.) Cuatrec.	3.516667	-77.316667	CC0_1_0	US	Botany	NMNH Extant Biology		3459062	J. Cuatrecasas	17350a	J. Cuatrecasas	17350A	1944-05-04	CO				Departamento El Valle: Costa del Pacífico Río Cajambre San Isidro hill forest on left margin of Quebrada de Veneno	Physically seen at herbaria and checked at herbarium	Coordinates previously informed in the label and not altered	COLOMBIA		Departamento El Valle	Departamento El Valle	country	country	ok_same_resolution
PRESERVED_SPECIMEN	1319968242	SPECIES	Theobroma L.	Theobroma nemorale Cuatrec.	Theobroma nemorale Cuatrec.	4.3985	-75.9227	CC0_1_0	US	Botany	NMNH Extant Biology		3463500	J. Cuatrecasas	17738	J. Cuatrecasas	17738	1944-05-17	CO				Departamento del Valle Costa del Pacífico Río Cajambre Quebrada del Corosal	Voucher not seen online, but image of one or more of its duplicates seen	Coordinates previously informed in the label and not altered	COLOMBIA		Departamento De Valle	Departamento De Valle	country	country	ok_same_resolution
PRESERVED_SPECIMEN	1322542878	SPECIES	Theobroma L.	Theobroma subincanum Mart.	Theobroma subincanum Mart.	-1.4557549	-48.4901799	CC0_1_0	US	Botany	NMNH Extant Biology		2655401	A. Silva	237	A. Silva	237	1944-06-20	BR	Pará			Belem on lands of Instituto Agronomico do Norte 1/2 km S of administration bldg	Physically seen at herbaria and checked at herbarium	Coordinates previously informed in the label and not altered	BRAZIL	Para	Belem	Belem	locality	county	check_local.2municip.
PRESERVED_SPECIMEN	1265518227	SPECIES	Theobroma L.	Theobroma subincanum Mart.	Theobroma subincanum Mart.	-1.4301853	-48.4568647	CC_BY_4_0	K	Herbarium			K001213455	A. Silva	317	Silva, A.	317	1944-07-01	BR			Belém	Bosque Rodrigues Alves Belém	Not seen at herbaria, but image seen online properly	Coordinates previously informed in the label and not altered	BRAZIL		Belem	Bosque Rodrigues Alves	country	country	ok_same_resolution
PRESERVED_SPECIMEN	1321049141	SPECIES	Theobroma L.	Theobroma subincanum Mart.	Theobroma subincanum Mart.	-1.4301853	-48.4568647	CC0_1_0	US	Botany	NMNH Extant Biology		2370219	A. Silva	317	A. Silva	317	1944-07-01	BR	Pará			Bosque Rodrigues Alves Belém	Physically seen at herbaria and checked at herbarium	Coordinates previously informed in the label and not altered	BRAZIL	Para	Bosque Rodrigues Alves	Bosque Rodrigues Alves	locality	state	check_local.2state
PRESERVED_SPECIMEN	1321421068	SPECIES	Theobroma L.	Theobroma bicolor Humb. & Bonpl.	Theobroma bicolor Humb. & Bonpl.			CC0_1_0	US	Botany	NMNH Extant Biology		1854079	H. Garcia-Barriga	11178	H. García Barriga	11178	1944-08-03	CO	Chocó			Cerca de IstMina Carretera a Cértegui	Physically seen at herbaria and checked at herbarium	Coordinates previously informed dubious or ambiguous and could not correct properly	COLOMBIA	Choco	Cerca De Istmina	Cerca De Istmina	locality	state	check_local.2state
PRESERVED_SPECIMEN	1319288103	SPECIES	Theobroma L.	Theobroma bicolor Humb. & Bonpl.	Theobroma bicolor Humb. & Bonpl.			CC0_1_0	US	Botany	NMNH Extant Biology		1854080	H. Garcia-Barriga	11178	H. García Barriga	11178	1944-08-03	CO	Chocó			Cerca de IstMina Carretera a Cértegui	Physically seen at herbaria and checked at herbarium	Coordinates previously informed dubious or ambiguous and could not correct properly	COLOMBIA	Choco	Cerca De Istmina	Cerca De Istmina	locality	state	check_local.2state
PRESERVED_SPECIMEN	1898866732	SPECIES	Herrania Goudot	Herrania mariae (Mart.) Decne. ex Goudot	Herrania nycterodendron R.E.Schult.	-4.21	-69.95	CC_BY_NC_4_0	COL	COL			34263	R.E. Schultes	6017	Richard Evans Schultes	6017	1944-09-01	CO	Amazonas	LETICIA		Vecindades de Leticia río Amazonas	Physically seen at herbaria and checked at herbarium	Coordinates previously informed in the label and not altered	COLOMBIA	Amazonas	Leticia	Vecindades De Leticia	locality	county	check_local.2municip.
PRESERVED_SPECIMEN	1898866837	SPECIES	Herrania Goudot	Herrania nitida (Poepp.) R.E.Schult.	Herrania nitida (Poepp.) R.E.Schult.	-4.21	-69.95	CC_BY_NC_4_0	COL	COL			34341	R.E. Schultes	6000	Richard Evans Schultes	6000	1944-09-01	CO	Amazonas	LETICIA		Vecindades de Leticia río Amazonas	Physically seen at herbaria and checked at herbarium	Coordinates previously informed in the label and not altered	COLOMBIA	Amazonas	Leticia	Vecindades De Leticia	locality	county	check_local.2municip.
PRESERVED_SPECIMEN	2013767283	SPECIES	Theobroma L.	Theobroma cacao L.	Theobroma cacao L.	2.384507	-75.542888	CC_BY_NC_4_0	COL	COL			41118	E.L. Little	8624	E. L. Jr. Little	8624	1944-09-10	CO	Huila			1 kmW of Gigante	Physically seen at herbaria and checked at herbarium	Coordinates previously informed in the label and not altered	COLOMBIA	Huila	1 Km	1 Km	locality	state	check_local.2state
PRESERVED_SPECIMEN	2397800233	SPECIES	Theobroma L.	Theobroma cacao L.	Theobroma cacao L.	2.384507	-75.542888	CC0_1_0	US	Botany	NMNH Extant Biology		90839	E.L. Little	8624	E. L. Little Jr.	8624	1944-09-10	CO	Huila			Departamento del Huila 1 km W of Gigante Cordillera Oriental	Physically seen at herbaria and checked at herbarium	Coordinates previously informed in the label and not altered	COLOMBIA	Huila	Departamento De Huila	Departamento De Huila	locality	state	check_local.2state
PRESERVED_SPECIMEN	1319337919	SPECIES	Herrania Goudot	Herrania albiflora Goudot	Herrania albiflora Goudot			CC0_1_0	US	Botany	NMNH Extant Biology		2106578	N.C. Fassett	25780	N. C. Fassett	25780	1944-09-22	CO	Santander			above Quebrada la Quitaz Valley of Rio Minro near Florian	Physically seen at herbaria and checked at herbarium	Coordinates previously informed dubious or ambiguous and could not correct properly	COLOMBIA	Santander	Above Quebrada La Quitaz	Above Quebrada La Quitaz	locality	state	check_local.2state
PRESERVED_SPECIMEN	1320786144	SPECIES	Theobroma L.	Theobroma bicolor Humb. & Bonpl.	Theobroma bicolor Humb. & Bonpl.	3.5333	-76.2833	CC0_1_0	US	Botany	NMNH Extant Biology		2268341	F.R. Fosberg	21310	F. R. Fosberg	21310	1944-10-29	CO	Valle del Cauca			Palmira said to have been brought from the Chocó Cauca Valley	Physically seen at herbaria and checked at herbarium	Coordinates previously informed in the label and not altered	COLOMBIA	Valle Del Cauca	Palmira	Palmira	locality	county	check_local.2municip.
PRESERVED_SPECIMEN	1898866755	SPECIES	Herrania Goudot	Herrania nitida (Poepp.) R.E.Schult.	Herrania nitida (Poepp.) R.E.Schult.	-3.667511832	-70.02811761	CC_BY_NC_4_0	COL	COL			34334	R.E. Schultes	6192a	Richard Evans Schultes	6192-A	1944-11-01	CO	Amazonas	LETICIA		Ribera del Amazonas	Voucher not seen online, but image of one or more of its duplicates seen	Georeferencing corrected accordingly	COLOMBIA	Amazonas	Leticia	Ribera Del Amazonas	locality	county	check_local.2municip.
PRESERVED_SPECIMEN	1898866807	SPECIES	Herrania Goudot	Herrania cuatrecasana García-Barr.	Herrania nitida (Poepp.) R.E.Schult.	-4.023249	-70.119796	CC_BY_NC_4_0	COL	COL			34333	R.E. Schultes	6149	Richard Evans Schultes	6149	1944-11-01	CO	Amazonas	LETICIA		Río Amazonas	Physically seen at herbaria and checked at herbarium	Coordinates previously informed in the label and not altered	COLOMBIA	Amazonas	Leticia	Rio Amazonas	locality	county	check_local.2municip.
PRESERVED_SPECIMEN	2013769534	SPECIES	Herrania Goudot	Herrania nitida (Poepp.) R.E.Schult.	Herrania nitida (Poepp.) R.E.Schult.	-3.53	-70.05	CC_BY_NC_4_0	COL	COL			44862	J.M. Duque-Jaramillo	2507	Jesús María Duque-Jaramillo	2507	1945-01-02	CO	Amazonas	LETICIA		Alrededores de Leticia	Physically seen at herbaria and checked at herbarium	Coordinates previously informed in the label and not altered	COLOMBIA	Amazonas	Leticia	Alrededores De Leticia	locality	county	check_local.2municip.
PRESERVED_SPECIMEN	1265518260	SPECIES	Theobroma L.	Theobroma subincanum Mart.	Theobroma subincanum Mart.	-3.1190275	-60.0217314	CC_BY_4_0	K	Herbarium			K001213450	R.L. Froes	20518	Fróes, R.L.	20518	1945-02-17	BR			Manaus		Not seen at herbaria, but image seen online properly	Coordinates previously informed in the label and not altered	BRAZIL		Manaus		country	country	ok_same_resolution
PRESERVED_SPECIMEN	1265518206	SPECIES	Theobroma L.	Theobroma subincanum Mart.	Theobroma subincanum Mart.	-3.1190275	-60.0217314	CC_BY_4_0	K	Herbarium			K001213451	R.L. Froes	20518	Fróes, R.L.	20518	1945-02-17	BR			Manaus		Not seen at herbaria, but image seen online properly	Coordinates previously informed in the label and not altered	BRAZIL		Manaus		country	country	ok_same_resolution
PRESERVED_SPECIMEN	1930390910	SPECIES	Theobroma L.	Theobroma subincanum Mart.	Theobroma subincanum Mart.	-3.1190275	-60.0217314	CC0_1_0	NY	NY	Vascular plants		2107928	R.L. Froes	20518	R. de Lemos Fróes	20518	1945-02-17	BR	Amazonas	Manaus			Physically seen at herbaria and checked at herbarium	Coordinates previously informed in the label and not altered	BRAZIL	Amazonas	Manaus		municipality	county	ok_same_resolution
PRESERVED_SPECIMEN	1322726482	SPECIES	Theobroma L.	Theobroma subincanum Mart.	Theobroma subincanum Mart.	-3.1190275	-60.0217314	CC0_1_0	US	Botany	NMNH Extant Biology		3274321	R.L. Froes	20518	R. L. Fróes	20518	1945-02-17	BR	Amazonas			Manáos	Physically seen at herbaria and checked at herbarium	Coordinates previously informed in the label and not altered	BRAZIL	Amazonas	Manaos	Manaos	locality	state	check_local.2state
PRESERVED_SPECIMEN	694404960	SPECIES	Theobroma L.	Theobroma subincanum Mart.	Theobroma subincanum Mart.	0.7488307	-75.2325525	CC_BY_4_0	P	P			P06723287	E.L. Little	9544	Little, E.L.|Little, R.R.		1945-03-04	CO					Not seen at herbaria, but image seen online properly	Coordinates previously informed in the label and not altered	COLOMBIA		Solano	Solano	country	country	ok_same_resolution
PRESERVED_SPECIMEN	1322152701	SPECIES	Theobroma L.	Theobroma subincanum Mart.	Theobroma subincanum Mart.	0.7488307	-75.2325525	CC0_1_0	US	Botany	NMNH Extant Biology		2140993	E.L. Little	9544	E. L. Little Jr. & R. R. Little	9544	1945-03-04	CO	Caquetá			3 km E of Solano 8 km SE of Tres Esquinas on Río Caquetá below mouth of Río Ortequaza	Physically seen at herbaria and checked at herbarium	Coordinates previously informed in the label and not altered	COLOMBIA	Caqueta	3 Km E Of Solano	3 Km E Of Solano	locality	state	check_local.2state
PRESERVED_SPECIMEN	694272821	SPECIES	Theobroma L.	Theobroma cacao L.	Theobroma cacao L.	0.7488307	-75.2325525	CC_BY_4_0	P	P			P06626330	E.L. Little	9574	Little, R.R.		1945-03-05	CO					Not seen at herbaria, but image seen online properly	Coordinates previously informed in the label and not altered	COLOMBIA		Solano	Solano	country	country	ok_same_resolution
PRESERVED_SPECIMEN	1318852944	SPECIES	Theobroma L.	Theobroma cacao L.	Theobroma cacao L.	0.7488307	-75.2325525	CC0_1_0	US	Botany	NMNH Extant Biology		2141007	E.L. Little	9574	E. L. Little Jr. & R. R. Little	9574	1945-03-05	CO	Caquetá			5 km SE of Solano 8 km SE of Tres Esquinas on Río Caquetá below mouth of Río Ortequaza	Physically seen at herbaria and checked at herbarium	Coordinates previously informed in the label and not altered	COLOMBIA	Caqueta	5 Km Se Of Solano	5 Km Se Of Solano	locality	state	check_local.2state
PRESERVED_SPECIMEN	1320755138	SPECIES	Theobroma L.	Theobroma bicolor Humb. & Bonpl.	Theobroma bicolor Humb. & Bonpl.	0.699152	-75.253555	CC0_1_0	US	Botany	NMNH Extant Biology		2141016	E.L. Little	9598	E. L. Little Jr. & R. R. Little	9598	1945-03-06	CO	Caquetá			2 km S of Solano 8 km SE of Tres Esquinas near Río Caquetá below mouth of Río Ortequaza	Physically seen at herbaria and checked at herbarium	Coordinates previously informed in the label and not altered	COLOMBIA	Caqueta	2 Km S Of Solano	2 Km S Of Solano	locality	state	check_local.2state
PRESERVED_SPECIMEN	1929204033	SPECIES	Theobroma L.	Theobroma sylvestre Mart.	Theobroma sylvestre Mart.	-3.085923	-59.991424	CC0_1_0	NY	NY	Vascular plants		2107895	R.L. Froes	20556	R. de Lemos Fróes	20556	1945-03-16	BR	Amazonas	Manaus		Mata do Aleixo	Physically seen at herbaria and checked at herbarium	Coordinates previously informed in the label and not altered	BRAZIL	Amazonas	Manaus	Mata Do Aleixo	locality	county	check_local.2municip.
PRESERVED_SPECIMEN	1927936357	SPECIES	Theobroma L.	Theobroma sylvestre Mart.	Theobroma sylvestre Mart.	-3.085923	-59.991424	CC0_1_0	NY	NY	Vascular plants		2107882	R.L. Froes	20556	R. de Lemos Fróes	20556	1945-03-16	BR	Amazonas	Manaus		Mata do Aleixo	Physically seen at herbaria and checked at herbarium	Coordinates previously informed in the label and not altered	BRAZIL	Amazonas	Manaus	Mata Do Aleixo	locality	county	check_local.2municip.
PRESERVED_SPECIMEN	1321384571	SPECIES	Theobroma L.	Theobroma subincanum Mart.	Theobroma subincanum Mart.	-3.1190275	-60.0217314	CC0_1_0	US	Botany	NMNH Extant Biology		3463467	R.L. Froes	20555	R. L. Fróes	20555	1945-03-16	BR	Amazonas			Manáos Mata do Aleixo	Physically seen at herbaria and checked at herbarium	Coordinates previously informed in the label and not altered	BRAZIL	Amazonas	Manaos	Mata Do Aleixo	locality	state	check_local.2state
PRESERVED_SPECIMEN	1090539926	SPECIES	Theobroma L.	Theobroma bicolor Humb. & Bonpl.	Theobroma bicolor Humb. & Bonpl.	-2.5139	-66.0917	CC_BY_NC_4_0	IAC	IAC	IAC - Herbário do Instituto Agronômico de Campinas	Instituto Agronômico de Campinas	9851	R.L. Froes	20625	R.L. Fróes	20625	1945-03-28	BR	Amazonas		Fonte Boa		Not seen at herbaria, but image seen online properly	Coordinates previously informed in the label and not altered	BRAZIL	Amazonas	Fonte Boa		municipality	county	ok_same_resolution
PRESERVED_SPECIMEN	1291651517	SPECIES	Theobroma L.	Theobroma bicolor Humb. & Bonpl.	Theobroma L.	-2.5139	-66.0917	CC_BY_4_0	K	Herbarium			K001213343	R.L. Froes	20625	Fróes, R.L.	20625	1945-03-28	BR			Fonte Boa		Physically seen at herbaria and checked at herbarium	Coordinates previously informed in the label and not altered	BRAZIL		Fonte Boa		country	country	ok_same_resolution
PRESERVED_SPECIMEN	1322019445	SPECIES	Theobroma L.	Theobroma bicolor Humb. & Bonpl.	Theobroma bicolor Humb. & Bonpl.	-2.5139	-66.0917	CC0_1_0	US	Botany	NMNH Extant Biology		3449126	R.L. Froes	20625	R. L. Fróes	20625	1945-03-28	BR	Amazonas			Fonte Bôa	Physically seen at herbaria and checked at herbarium	Coordinates previously informed in the label and not altered	BRAZIL	Amazonas	Fonte Boa	Fonte Boa	locality	county	check_local.2municip.
PRESERVED_SPECIMEN	1090539943	SPECIES	Herrania Goudot	Herrania nitida (Poepp.) R.E.Schult.	Herrania mariae Goudot	-2.5139	-66.0917	CC_BY_NC_4_0	IAC	IAC	IAC - Herbário do Instituto Agronômico de Campinas	Instituto Agronômico de Campinas	9853	R.L. Froes	20630	R.L. Fróes	20630	1945-04-02	BR	Amazonas		Fonte Boa		Voucher not seen online, but image of one or more of its duplicates seen	Coordinates previously informed in the label and not altered	BRAZIL	Amazonas	Fonte Boa		municipality	county	ok_same_resolution
PRESERVED_SPECIMEN	1930274512	SPECIES	Herrania Goudot	Herrania nitida (Poepp.) R.E.Schult.	Herrania mariae Goudot	-2.516085	-66.0925092	CC0_1_0	NY	NY	Vascular plants		2102577	R.L. Froes	20630	R. de Lemos Fróes	20630	1945-04-02	BR	Amazonas	Fonte Boa			Physically seen at herbaria and checked at herbarium	Coordinates previously informed in the label and not altered	BRAZIL	Amazonas	Fonte Boa		municipality	county	ok_same_resolution
PRESERVED_SPECIMEN	1929332633	SPECIES	Herrania Goudot	Herrania nitida (Poepp.) R.E.Schult.	Herrania mariae Goudot	-2.516085	-66.0925092	CC0_1_0	NY	NY	Vascular plants		2102567	R.L. Froes	20630	R. de Lemos Fróes	20630	1945-04-02	BR	Amazonas	Fonte Boa			Physically seen at herbaria and checked at herbarium	Coordinates previously informed in the label and not altered	BRAZIL	Amazonas	Fonte Boa		municipality	county	ok_same_resolution
PRESERVED_SPECIMEN	1322124505	SPECIES	Herrania Goudot	Herrania nitida (Poepp.) R.E.Schult.	Herrania mariae Goudot	-2.516085	-66.0925092	CC0_1_0	US	Botany	NMNH Extant Biology		3448231	R.L. Froes	20630	R. L. Fróes	20630	1945-04-02	BR	Amazonas			Fonte Boa	Physically seen at herbaria and checked at herbarium	Coordinates previously informed in the label and not altered	BRAZIL	Amazonas	Fonte Boa	Fonte Boa	locality	county	check_local.2municip.
PRESERVED_SPECIMEN	1265518150	SPECIES	Theobroma L.	Theobroma glaucum H.Karst.	Theobroma glaucum H.Karst.			CC_BY_4_0	K	Herbarium			K001213365	R.L. Froes	20645	Fróes, R.L.	20645	1945-04-04	BR					Physically seen at herbaria and checked at herbarium	Coordinates previously informed dubious or ambiguous and could not correct properly	BRAZIL				country	country	ok_same_resolution
PRESERVED_SPECIMEN	1265518118	SPECIES	Theobroma L.	Theobroma glaucum H.Karst.	Theobroma glaucum H.Karst.			CC_BY_4_0	K	Herbarium			K001213364	R.L. Froes	20645	Fróes, R.L.	20645	1945-04-04	BR					Physically seen at herbaria and checked at herbarium	Coordinates previously informed dubious or ambiguous and could not correct properly	BRAZIL				country	country	ok_same_resolution
PRESERVED_SPECIMEN	1930075616	SPECIES	Theobroma L.	Theobroma glaucum H.Karst.	Theobroma glaucum H.Karst.			CC0_1_0	NY	NY	Vascular plants		2107780	R.L. Froes	20645	R. de Lemos Fróes	20645	1945-04-04	BR	Amazonas				Physically seen at herbaria and checked at herbarium	Coordinates previously informed dubious or ambiguous and could not correct properly	BRAZIL	Amazonas			stateProvince	state	ok_same_resolution
PRESERVED_SPECIMEN	1928117050	SPECIES	Theobroma L.	Theobroma glaucum H.Karst.	Theobroma glaucum H.Karst.			CC0_1_0	NY	NY	Vascular plants		2107782	R.L. Froes	20645	R. de Lemos Fróes	20645	1945-04-04	BR	Amazonas				Physically seen at herbaria and checked at herbarium	Coordinates previously informed dubious or ambiguous and could not correct properly	BRAZIL	Amazonas			stateProvince	state	ok_same_resolution
PRESERVED_SPECIMEN	1927999206	SPECIES	Theobroma L.	Theobroma glaucum H.Karst.	Theobroma glaucum H.Karst.			CC0_1_0	NY	NY	Vascular plants		2108077	R.L. Froes	20645	R. de Lemos Fróes	20645	1945-04-04	BR	Amazonas				Physically seen at herbaria and checked at herbarium	Coordinates previously informed dubious or ambiguous and could not correct properly	BRAZIL	Amazonas			stateProvince	state	ok_same_resolution
PRESERVED_SPECIMEN	1319692364	SPECIES	Theobroma L.	Theobroma glaucum H.Karst.	Theobroma calodesmis Diels	-1.700811436	-68.31415784	CC0_1_0	US	Botany	NMNH Extant Biology		3274319	R.L. Froes	20645	R. L. Fróes	20645	1945-04-04	BR	Amazonas			Japura	Physically seen at herbaria and checked at herbarium	Georeferencing corrected accordingly	BRAZIL	Amazonas	Japura	Japura	locality	county	check_local.2municip.
PRESERVED_SPECIMEN	1319105118	SPECIES	Theobroma L.	Theobroma glaucum H.Karst.	Theobroma glaucum H.Karst.			CC0_1_0	US	Botany	NMNH Extant Biology		3463481	R.L. Froes	20645	R. L. Fróes	20645	1945-04-04	BR	Amazonas			Introduzida pelos indios do Japurá	Physically seen at herbaria and checked at herbarium	Coordinates previously informed dubious or ambiguous and could not correct properly	BRAZIL	Amazonas	Introduzida Pelos Indios Do Japura	Introduzida Pelos Indios Do Japura	locality	state	check_local.2state
PRESERVED_SPECIMEN	1265518173	SPECIES	Theobroma L.	Theobroma subincanum Mart.	Theobroma guianensis (Aubl.) J.G.Gmel.	-2.516085	-66.0925092	CC_BY_4_0	K	Herbarium			K001213392	R.L. Froes	20648	Fróes, R.L.	20648	1945-04-04	BR			Fonte Boa		Physically seen at herbaria and checked at herbarium	Coordinates previously informed in the label and not altered	BRAZIL		Fonte Boa		country	country	ok_same_resolution
PRESERVED_SPECIMEN	1930680838	SPECIES	Theobroma L.	Theobroma subincanum Mart.	Theobroma subincanum Mart.	-2.516085	-66.0925092	CC0_1_0	NY	NY	Vascular plants		2107914	R.L. Froes	20648	R. de Lemos Fróes	20648	1945-04-04	BR	Amazonas			Fonte Boa	Physically seen at herbaria and checked at herbarium	Coordinates previously informed in the label and not altered	BRAZIL	Amazonas	Fonte Boa	Fonte Boa	locality	county	check_local.2municip.
PRESERVED_SPECIMEN	1928433482	SPECIES	Theobroma L.	Theobroma subincanum Mart.	Theobroma subincanum Mart.	-2.516085	-66.0925092	CC0_1_0	NY	NY	Vascular plants		2108099	R.L. Froes	20648	R. de Lemos Fróes	20648	1945-04-04	BR	Amazonas				Physically seen at herbaria and checked at herbarium	Coordinates previously informed in the label and not altered	BRAZIL	Amazonas			stateProvince	state	ok_same_resolution
PRESERVED_SPECIMEN	1322377935	SPECIES	Theobroma L.	Theobroma subincanum Mart.	Theobroma L.	-2.516085	-66.0925092	CC0_1_0	US	Botany	NMNH Extant Biology		3463494	R.L. Froes	20648	R. L. Fróes	20648	1945-04-04	BR	Amazonas			Fonte Bôa; T firme alta mata	Physically seen at herbaria and checked at herbarium	Coordinates previously informed in the label and not altered	BRAZIL	Amazonas	Fonte Boa	Mata	locality	county	check_local.2municip.
PRESERVED_SPECIMEN	1318042373	SPECIES	Theobroma L.	Theobroma sylvestre Mart.	Theobroma sylvestre Mart.			CC0_1_0	US	Botany	NMNH Extant Biology		3459065	R.L. Froes	20655	R. L. Fróes	20655	1945-04-05	BR	Amazonas			Amazonas: Fonte Bõa; T firme alta mata	Not seen at herbaria, but image seen online properly	Coordinates previously informed dubious or ambiguous and could not correct properly	BRAZIL	Amazonas	Amazonas	Mata	locality	state	check_local.2state
PRESERVED_SPECIMEN	1265518158	SPECIES	Theobroma L.	Theobroma sylvestre Mart.	Theobroma glaucum H.Karst.			CC_BY_4_0	K	Herbarium			K001213366	R.L. Froes	20655	Fróes, R.L.	20655	1945-04-05	BR			Fonte Boa		Physically seen at herbaria and checked at herbarium	Coordinates previously informed dubious or ambiguous and could not correct properly	BRAZIL		Fonte Boa		country	country	ok_same_resolution
PRESERVED_SPECIMEN	1090539951	SPECIES	Theobroma L.	Theobroma obovatum Klotzsch ex Bernoulli	Theobroma obovatum Klotzsch ex Bernoulli			CC_BY_NC_4_0	IAC	IAC	IAC - Herbário do Instituto Agronômico de Campinas	Instituto Agronômico de Campinas	9855	R.L. Froes	20646	R.L. Fróes	20646	1945-04-12	BR	Amazonas		Fonte Boa		Voucher not seen online, but image of one or more of its duplicates seen	Coordinates previously informed dubious or ambiguous and could not correct properly	BRAZIL	Amazonas	Fonte Boa		municipality	county	ok_same_resolution
PRESERVED_SPECIMEN	1265517969	SPECIES	Theobroma L.	Theobroma obovatum Klotzsch ex Bernoulli	Theobroma obovatum Klotzsch ex Bernoulli			CC_BY_4_0	K	Herbarium			K001212882	R.L. Froes	20646	Fróes, R.L.	20646	1945-04-12	BR				Arredores de Fonte Bôa	Physically seen at herbaria and checked at herbarium	Coordinates previously informed dubious or ambiguous and could not correct properly	BRAZIL		Arredores De Fonte Boa	Arredores De Fonte Boa	country	country	ok_same_resolution
PRESERVED_SPECIMEN	1930660357	SPECIES	Theobroma L.	Theobroma obovatum Klotzsch ex Bernoulli	Theobroma obovatum Klotzsch ex Bernoulli			CC0_1_0	NY	NY	Vascular plants		2350212	R.L. Froes	20646	R. de Lemos Fróes	20646	1945-04-12	BR	Amazonas			Arredores de Fonte Bôa	Physically seen at herbaria and checked at herbarium	Coordinates previously informed dubious or ambiguous and could not correct properly	BRAZIL	Amazonas	Arredores De Fonte Boa	Arredores De Fonte Boa	locality	state	check_local.2state
PRESERVED_SPECIMEN	1929107774	SPECIES	Theobroma L.	Theobroma obovatum Klotzsch ex Bernoulli	Theobroma obovatum Klotzsch ex Bernoulli			CC0_1_0	NY	NY	Vascular plants		2107832	R.L. Froes	20646	R. de Lemos Fróes	20646	1945-04-12	BR	Amazonas			Arredores de Fonte Bôa	Physically seen at herbaria and checked at herbarium	Coordinates previously informed dubious or ambiguous and could not correct properly	BRAZIL	Amazonas	Arredores De Fonte Boa	Arredores De Fonte Boa	locality	state	check_local.2state
PRESERVED_SPECIMEN	1322053073	SPECIES	Theobroma L.	Theobroma obovatum Klotzsch ex Bernoulli	Theobroma obovatum Klotzsch ex Bernoulli			CC0_1_0	US	Botany	NMNH Extant Biology		3274320	R.L. Froes	20646	R. L. Fróes	20646	1945-04-12	BR	Amazonas			Arredores de Fonte Bôa	Physically seen at herbaria and checked at herbarium	Coordinates previously informed dubious or ambiguous and could not correct properly	BRAZIL	Amazonas	Arredores De Fonte Boa	Arredores De Fonte Boa	locality	state	check_local.2state
PRESERVED_SPECIMEN	1929092412	SPECIES	Theobroma L.	Theobroma microcarpum Mart.	Theobroma microcarpum Mart.	-4.497851747	-69.45122456	CC0_1_0	NY	NY	Vascular plants		2107807	R.L. Froes	20750	R. de Lemos Fróes	20750	1945-04-19	BR	Amazonas				Physically seen at herbaria and checked at herbarium	Coordinates previously informed in the label and not altered	BRAZIL	Amazonas			stateProvince	state	ok_same_resolution
PRESERVED_SPECIMEN	1928418791	SPECIES	Theobroma L.	Theobroma microcarpum Mart.	Theobroma microcarpum Mart.	-4.497851747	-69.45122456	CC0_1_0	NY	NY	Vascular plants		2350211	R.L. Froes	20750	R. de Lemos Fróes	20750	1945-04-19	BR	Amazonas				Physically seen at herbaria and checked at herbarium	Coordinates previously informed in the label and not altered	BRAZIL	Amazonas			stateProvince	state	ok_same_resolution
PRESERVED_SPECIMEN	1322275763	SPECIES	Theobroma L.	Theobroma microcarpum Mart.	Theobroma microcarpum Mart.	-4.497851747	-69.45122456	CC0_1_0	US	Botany	NMNH Extant Biology		3459063	R.L. Froes	20750	R. L. Fróes	20750	1945-04-19	BR	Amazonas			São Paulo de Olivença; mata caatinga	Physically seen at herbaria and checked at herbarium	Georeferencing corrected accordingly	BRAZIL	Amazonas	Sao Paulo De Olivenca	Mata	locality	county	check_local.2municip.
PRESERVED_SPECIMEN	1320043525	SPECIES	Herrania Goudot	Herrania pulcherrima Goudot	Herrania pulcherrima var. pacifica R.E.Schult.			CC0_1_0	US	Botany	NMNH Extant Biology		1709171	O.L. Haught	4607	O. L. Haught	4607	1945-04-28	CO	Antioquia			Near Guapá 53 km S of Turbo	Physically seen at herbaria and checked at herbarium	Coordinates previously informed dubious or ambiguous and could not correct properly	COLOMBIA	Antioquia	Near Guapa	Near Guapa	locality	state	check_local.2state
PRESERVED_SPECIMEN	1931375146	SPECIES	Theobroma L.	Theobroma cacao L.	Theobroma cacao L.	-3.471174	-68.935084	CC0_1_0	NY	NY	Vascular plants		2107763	R.L. Froes	20573	R. de Lemos Fróes	20573	1945-05-03	BR	Amazonas			B Constant Solimões	Physically seen at herbaria and checked at herbarium	Coordinates previously informed in the label and not altered	BRAZIL	Amazonas	B	B	locality	state	check_local.2state
PRESERVED_SPECIMEN	1930955180	SPECIES	Herrania Goudot	Herrania nitida (Poepp.) R.E.Schult.	Herrania mariae Goudot	-2.516085	-66.0925092	CC0_1_0	NY	NY	Vascular plants		2102562	R.L. Froes	20578	R. de Lemos Fróes	20578	1945-05-04	BR	Amazonas			Fonte Boa Solimões	Physically seen at herbaria and checked at herbarium	Coordinates previously informed in the label and not altered	BRAZIL	Amazonas	Fonte Boa	Fonte Boa	locality	county	check_local.2municip.
PRESERVED_SPECIMEN	1928851268	SPECIES	Theobroma L.	Theobroma cacao L.	Theobroma cacao var. leiocarpum (Bernoulli) Cif.	-4.3759905	-70.0301629	CC0_1_0	NY	NY	Vascular plants		2342567	R.L. Froes	20882	R. de Lemos Fróes	20882	1945-05-09	BR	Amazonas	Benjamin Constant			Physically seen at herbaria and checked at herbarium	Coordinates previously informed in the label and not altered	BRAZIL	Amazonas	Benjamin Constant		municipality	county	ok_same_resolution
PRESERVED_SPECIMEN	1930350792	SPECIES	Theobroma L.	Theobroma glaucum H.Karst.	Theobroma glaucum H.Karst.	-5.431016683	-70.27981915	CC0_1_0	NY	NY	Vascular plants		2107781	R.L. Froes	20885	R. de Lemos Fróes	20885	1945-05-09	BR	Amazonas	Benjamin Constant			Physically seen at herbaria and checked at herbarium	Georeferencing corrected accordingly	BRAZIL	Amazonas	Benjamin Constant		municipality	county	ok_same_resolution
PRESERVED_SPECIMEN	1928517005	SPECIES	Herrania Goudot	Herrania nitida (Poepp.) R.E.Schult.	Herrania nitida (Poepp.) R.E.Schult.	-4.3759905	-70.0301629	CC0_1_0	NY	NY	Vascular plants		2102553	R.L. Froes	20919	R. de Lemos Fróes	20919	1945-05-09	BR	Amazonas	Benjamin Constant			Physically seen at herbaria and checked at herbarium	Coordinates previously informed in the label and not altered	BRAZIL	Amazonas	Benjamin Constant		municipality	county	ok_same_resolution
PRESERVED_SPECIMEN	1928943337	SPECIES	Theobroma L.	Theobroma glaucum H.Karst.	Theobroma glaucum H.Karst.	-4.696879	-69.504833	CC0_1_0	NY	NY	Vascular plants		2107783	R.L. Froes	20942	R. de Lemos Fróes	20942	1945-05-18	BR	Amazonas	São Paulo de Olivença			Not seen at herbaria, but image seen online properly	Coordinates previously informed in the label and not altered	BRAZIL	Amazonas	Sao Paulo De Olivenca		municipality	county	ok_same_resolution
PRESERVED_SPECIMEN	1928734193	SPECIES	Herrania Goudot	Herrania nitida (Poepp.) R.E.Schult.	Herrania mariae Goudot			CC0_1_0	NY	NY	Vascular plants		2102564	R.L. Froes	21040	R. de Lemos Fróes	21040	1945-06-04	BR	Amazonas			Riosinho Juruema Rio Jutahy	Physically seen at herbaria and checked at herbarium	Coordinates previously informed dubious or ambiguous and could not correct properly	BRAZIL	Amazonas	Riosinho Juruema	Riosinho Juruema	locality	state	check_local.2state
PRESERVED_SPECIMEN	1928585419	SPECIES	Herrania Goudot	Herrania nitida (Poepp.) R.E.Schult.	Herrania mariae Goudot			CC0_1_0	NY	NY	Vascular plants		2102563	R.L. Froes	21040	R. de Lemos Fróes	21040	1945-06-04	BR	Amazonas			Riosinho Juruema Rio Jutahy	Physically seen at herbaria and checked at herbarium	Coordinates previously informed dubious or ambiguous and could not correct properly	BRAZIL	Amazonas	Riosinho Juruema	Riosinho Juruema	locality	state	check_local.2state
PRESERVED_SPECIMEN	1929288724	SPECIES	Herrania Goudot	Herrania sp. nov. 1	Herrania mariae Goudot			CC0_1_0	NY	NY	Vascular plants		2102566	R.L. Froes	21041	R. de Lemos Fróes	21041	1945-06-04	BR	Amazonas			Riosinho Juruema Rio Jutahy	Not seen at herbaria, but image seen online properly	Coordinates previously informed dubious or ambiguous and could not correct properly	BRAZIL	Amazonas	Riosinho Juruema	Riosinho Juruema	locality	state	check_local.2state
PRESERVED_SPECIMEN	1928454462	SPECIES	Herrania Goudot	Herrania sp. nov. 1	Herrania mariae Goudot			CC0_1_0	NY	NY	Vascular plants		2102561	R.L. Froes	21041	R. de Lemos Fróes	21041	1945-06-04	BR	Amazonas			Riosinho Juruema Rio Jutahy	Not seen at herbaria, but image seen online properly	Coordinates previously informed dubious or ambiguous and could not correct properly	BRAZIL	Amazonas	Riosinho Juruema	Riosinho Juruema	locality	state	check_local.2state
PRESERVED_SPECIMEN	1890959607	SPECIES	Herrania Goudot	Herrania albiflora Goudot	Herrania albiflora Goudot	6.2188333	-73.8097264	CC_BY_NC_4_0	COL	COL			29957	L. Richter		Le. Richter	sn.	1945-06-28	CO	Santander			Carare cerca de Landazuri	Not seen at herbaria, but image seen online properly	Coordinates previously informed in the label and not altered	COLOMBIA	Santander	Carare	Carare	locality	state	check_local.2state
PRESERVED_SPECIMEN	1890959599	SPECIES	Herrania Goudot	Herrania albiflora Goudot	Herrania albiflora Goudot	6.2188333	-73.8097264	CC_BY_NC_4_0	COL	COL			29955	L. Richter		Le. Richter	sn.	1945-06-28	CO	Santander			Carare cerca de Landazuri	Not seen at herbaria, but image seen online properly	Coordinates previously informed in the label and not altered	COLOMBIA	Santander	Carare	Carare	locality	state	check_local.2state
PRESERVED_SPECIMEN	1890959598	SPECIES	Herrania Goudot	Herrania albiflora Goudot	Herrania albiflora Goudot	6.2188333	-73.8097264	CC_BY_NC_4_0	COL	COL			29958	L. Richter		Le. Richter	S/n	1945-06-28	CO	Santander			Carare cerca de Landazuri	Not seen at herbaria, but image seen online properly	Coordinates previously informed in the label and not altered	COLOMBIA	Santander	Carare	Carare	locality	state	check_local.2state
PRESERVED_SPECIMEN	1890959549	SPECIES	Herrania Goudot	Herrania albiflora Goudot	Herrania albiflora Goudot	6.2188333	-73.8097264	CC_BY_NC_4_0	COL	COL			29956	L. Richter		Le. Richter	sn.	1945-06-28	CO	Santander			Carare cerca de Landazuri	Not seen at herbaria, but image seen online properly	Coordinates previously informed in the label and not altered	COLOMBIA	Santander	Carare	Carare	locality	state	check_local.2state
PRESERVED_SPECIMEN	1321951102	SPECIES	Theobroma L.	Theobroma cacao L.	Theobroma cacao L.	13.444304	144.793731	CC0_1_0	US	Botany	NMNH Extant Biology		1968591	R. Rodin	594	R. Rodin	594	1945-07-07	GU				near Yona	Physically seen at herbaria and checked at herbarium	Coordinates previously informed in the label and not altered	GUAM		Near Yona	Near Yona	country	country	ok_same_resolution
PRESERVED_SPECIMEN	1317230070	SPECIES	Theobroma L.	Theobroma speciosum Willd. ex Spreng.	Theobroma speciosum Willd. ex Spreng.			CC0_1_0	US	Botany	NMNH Extant Biology		3464587	R.E. Schultes	6507	R. E. Schultes & Cordeiro	6507	1945-08-02	BR	Amazonas			Río Marmellos near mouth	Physically seen at herbaria and checked at herbarium	Coordinates previously informed dubious or ambiguous and could not correct properly	BRAZIL	Amazonas	Rio Marmellos	Rio Marmellos	locality	state	check_local.2state
PRESERVED_SPECIMEN	1898866827	SPECIES	Herrania Goudot	Herrania nitida (Poepp.) R.E.Schult.	Herrania nitida (Poepp.) R.E.Schult.	-4.023249	-70.119796	CC_BY_NC_4_0	COL	COL			34335	R.E. Schultes	6537	Richard Evans Schultes	6537	1945-09-20	CO	Amazonas	LETICIA		Río Amazonas	Voucher not seen online, but image of one or more of its duplicates seen	Coordinates previously informed in the label and not altered	COLOMBIA	Amazonas	Leticia	Rio Amazonas	locality	county	check_local.2municip.
PRESERVED_SPECIMEN	1317754826	SPECIES	Herrania Goudot	Herrania nitida (Poepp.) R.E.Schult.	Herrania nitida (Poepp.) R.E.Schult.	-4.023249	-70.119796	CC0_1_0	US	Botany	NMNH Extant Biology		1995886	R.E. Schultes	6537	R. E. Schultes	6537	1945-09-20	CO	Amazônas			Rio Amazonas: Leticia	Not seen at herbaria, but image seen online properly	Coordinates previously informed in the label and not altered	COLOMBIA	Amazonas	Rio Amazonas	Rio Amazonas	locality	state	check_local.2state
PRESERVED_SPECIMEN	1927778457	SPECIES	Theobroma L.	Theobroma subincanum Mart.	Theobroma subincanum Mart.	0.605299	-69.197624	CC0_1_0	NY	NY	Vascular plants		2107927	R.L. Froes	21162	R. de Lemos Fróes	21162	1945-10-17	BR	Amazonas			Rio Vaupés Jauareté	Physically seen at herbaria and checked at herbarium	Coordinates previously informed in the label and not altered	BRAZIL	Amazonas	Rio Vaupes	Rio Vaupes	locality	state	check_local.2state
PRESERVED_SPECIMEN	1317573226	SPECIES	Theobroma L.	Theobroma subincanum Mart.	Theobroma subincanum Mart.	0.605299	-69.197624	CC0_1_0	US	Botany	NMNH Extant Biology		3463469	R.L. Froes	21162	R. L. Fróes	21162	1945-10-17	BR	Amazonas			Jauareté Vaupés; mata; alagadiço	Physically seen at herbaria and checked at herbarium	Coordinates previously informed in the label and not altered	BRAZIL	Amazonas	Jauarete	Mata	locality	state	check_local.2state
PRESERVED_SPECIMEN	1320555516	SPECIES	Theobroma L.	Theobroma cacao L.	Theobroma cacao L.			CC0_1_0	US	Botany	NMNH Extant Biology		1986665	R.E. Schultes	6667a	R. E. Schultes	6667a	1945-10-20	CO	Amazônas			Loreta-Yacu River	Physically seen at herbaria and checked at herbarium	Coordinates previously informed dubious or ambiguous and could not correct properly	COLOMBIA	Amazonas	Loreta-Yacu River	Loreta-Yacu River	locality	state	check_local.2state
PRESERVED_SPECIMEN	1424167151	SPECIES	Theobroma L.	Theobroma microcarpum Mart.	Theobroma microcarpum Mart.	-1.453353	-48.47601	CC_BY_4_0	RB	RB	RB - Rio de Janeiro Botanical Garden Herbarium Collection		RB00433918	J.M. Pires	742	J.M.Pires; G.A.Black	742	1945-11-23	BR	Pará		Belém	Museu Goeldi (cult)	Physically seen at herbaria and checked at herbarium	Coordinates previously informed in the label and not altered	BRAZIL	Para	Belem	Museu Goeldi	locality	county	check_local.2municip.
PRESERVED_SPECIMEN	1424167216	SPECIES	Theobroma L.	Theobroma grandiflorum (Willd. ex Spreng.) K.Schum. in Mart.	Theobroma grandiflorum Schum.	-1.4558	-48.5044	CC_BY_4_0	RB	RB	RB - Rio de Janeiro Botanical Garden Herbarium Collection		RB00433929	J.M. Pires	744	J.Murça Pires; G.A.Black	744	1945-11-23	BR	Pará		Belém		Physically seen at herbaria and checked at herbarium	Coordinates previously informed in the label and not altered	BRAZIL	Para	Belem		municipality	county	ok_same_resolution
PRESERVED_SPECIMEN	1320166809	SPECIES	Herrania Goudot	Herrania camargoana R.E.Schult.	Herrania camargoana R.E.Schult.			CC0_1_0	US	Botany	NMNH Extant Biology		3448232	R.L. Froes	21468	R. L. Fróes	21468	1945-12-02	BR	Amazonas			Encosta da Serra de Cabary	No image seen to examine voucher, look at herbaria	Coordinates previously informed dubious or ambiguous and could not correct properly	BRAZIL	Amazonas	Encosta Da Serra De Cabary	Encosta Da Serra De Cabary	locality	state	check_local.2state
[truncated: 7,237 more rows]
