# Supplementary material for: A taxonomic dataset of preserved specimen occurrences of Theobroma and Herrania (Malvaceae, Byttnerioideae) stored in 2020
Source: Biodivers Data J. 2023 Mar 30;11:e99646. doi: 10.3897/BDJ.11.e99646 (PMC10848337; doi:10.3897/BDJ.11.e99646)
Supplement: Supplementary material 2 — Full relationship of record distribution of Theobroma and Herrania across countries in Tropical Americas and overseas [file bdj-11-e99646-s002.txt]

TAXON	ANGOLA	ANTIGUA BARBUDA	BARBADOS	BELGIUM	BELIZE	BENIN	BOLIVIA	BRAZIL	CAMEROON	CARIBBEAN NETHERLANDS	COLOMBIA	COSTA RICA	COTE IVOIRE	CUBA	DEMOCRATIC REPUBLIC CONGO	DOMINICA	DOMINICAN REPUBLIC	ECUADOR	EL SALVADOR	FRENCH GUIANA	FRENCH POLYNESIA	GABON	GHANA	GUADELOUPE	GUAM	GUATEMALA	GUINEA	GUYANA	HAITI	HONDURAS	INDONESIA	JAMAICA	MALAYSIA	MARTINIQUE	MEXICO	MICRONESIA (FEDERATED STATES OF)	NEW CALEDONIA	NICARAGUA	NIGERIA	NIUE	NORTHERN MARIANA ISLANDS	PALAU	PANAMA	PERU	PHILIPPINES	PUERTO RICO	SAINT LUCIA	SAINT VINCENT GRENADINES	SAMOA
Herrania Goudot	0	0	0	0	0	0	6	234	0	0	513	80	0	0	0	0	0	173	0	11	0	0	0	0	0	0	0	31	0	0	0	0	0	0	0	0	0	37	0	0	0	0	103	216	0	0	0	0	0
Herrania albiflora Goudot	0	0	0	0	0	0	0	0	0	0	58	3	0	0	0	0	0	0	0	0	0	0	0	0	0	0	0	0	0	0	0	0	0	0	0	0	0	0	0	0	0	0	0	1	0	0	0	0	0
Herrania breviligulata R.E.Schult.	0	0	0	0	0	0	0	0	0	0	16	0	0	0	0	0	0	1	0	0	0	0	0	0	0	0	0	0	0	0	0	0	0	0	0	0	0	0	0	0	0	0	0	0	0	0	0	0	0
Herrania camargoana R.E.Schult.	0	0	0	0	0	0	0	22	0	0	15	1	0	0	0	0	0	5	0	0	0	0	0	0	0	0	0	1	0	0	0	0	0	0	0	0	0	0	0	0	0	0	0	0	0	0	0	0	0
Herrania cuatrecasana García-Barr.	0	0	0	0	0	0	0	0	0	0	36	2	0	0	0	0	0	20	0	0	0	0	0	0	0	0	0	0	0	0	0	0	0	0	0	0	0	0	0	0	0	0	0	10	0	0	0	0	0
Herrania dugandii García-Barr.	0	0	0	0	0	0	0	0	0	0	6	0	0	0	0	0	0	1	0	0	0	0	0	0	0	0	0	0	0	0	0	0	0	0	0	0	0	0	0	0	0	0	0	0	0	0	0	0	0
Herrania kanukuensis R.E.Schult.	0	0	0	0	0	0	0	1	0	0	0	0	0	0	0	0	0	0	0	6	0	0	0	0	0	0	0	7	0	0	0	0	0	0	0	0	0	0	0	0	0	0	0	0	0	0	0	0	0
Herrania kofanorum R.E.Schult.	0	0	0	0	0	0	0	0	0	0	0	0	0	0	0	0	0	6	0	0	0	0	0	0	0	0	0	0	0	0	0	0	0	0	0	0	0	0	0	0	0	0	0	0	0	0	0	0	0
Herrania laciniifolia Goudot ex Triana & Planch.	0	0	0	0	0	0	0	0	0	0	14	0	0	0	0	0	0	0	0	0	0	0	0	0	0	0	0	0	0	0	0	0	0	0	0	0	0	0	0	0	0	0	0	0	0	0	0	0	0
Herrania lemniscata (Schomb.) R.E.Schult.	0	0	0	0	0	0	0	6	0	0	2	0	0	0	0	0	0	0	0	0	0	0	0	0	0	0	0	19	0	0	0	0	0	0	0	0	0	0	0	0	0	0	0	0	0	0	0	0	0
Herrania mariae (Mart.) Decne. ex Goudot	0	0	0	0	0	0	4	87	0	0	52	3	0	0	0	0	0	20	0	5	0	0	0	0	0	0	0	4	0	0	0	0	0	0	0	0	0	0	0	0	0	0	0	78	0	0	0	0	0
Herrania nitida (Poepp.) R.E.Schult.	0	0	0	0	0	0	0	85	0	0	158	1	0	0	0	0	0	45	0	0	0	0	0	0	0	0	0	0	0	0	0	0	0	0	0	0	0	0	0	0	0	0	0	120	0	0	0	0	0
Herrania pulcherrima Goudot	0	0	0	0	0	0	1	0	0	0	75	0	0	0	0	0	0	35	0	0	0	0	0	0	0	0	0	0	0	0	0	0	0	0	0	0	0	0	0	0	0	0	8	0	0	0	0	0	0
Herrania purpurea (Pittier) R.E.Schult.	0	0	0	0	0	0	0	1	0	0	62	66	0	0	0	0	0	4	0	0	0	0	0	0	0	0	0	0	0	0	0	0	0	0	0	0	0	37	0	0	0	0	94	0	0	0	0	0	0
Herrania sp. nov. 1	0	0	0	0	0	0	1	32	0	0	0	0	0	0	0	0	0	0	0	0	0	0	0	0	0	0	0	0	0	0	0	0	0	0	0	0	0	0	0	0	0	0	0	2	0	0	0	0	0
Herrania sp. nov. 2	0	0	0	0	0	0	0	0	0	0	8	0	0	0	0	0	0	13	0	0	0	0	0	0	0	0	0	0	0	0	0	0	0	0	0	0	0	0	0	0	0	0	0	0	0	0	0	0	0
Herrania sp. nov. 3	0	0	0	0	0	0	0	0	0	0	1	0	0	0	0	0	0	23	0	0	0	0	0	0	0	0	0	0	0	0	0	0	0	0	0	0	0	0	0	0	0	0	0	5	0	0	0	0	0
Herrania umbratica R.E.Schult.	0	0	0	0	0	0	0	0	0	0	10	4	0	0	0	0	0	0	0	0	0	0	0	0	0	0	0	0	0	0	0	0	0	0	0	0	0	0	0	0	0	0	1	0	0	0	0	0	0
Theobroma L.	1	1	1	1	26	2	144	2334	2	7	1261	233	12	6	13	2	5	469	19	95	2	3	1	1	3	32	2	56	5	10	12	23	4	4	31	4	3	53	1	1	1	1	138	874	7	13	1	1	1
Theobroma angustifolium DC.	0	0	0	0	0	0	0	0	0	0	0	104	0	0	0	0	0	1	4	0	0	0	0	0	0	1	0	0	0	0	0	0	0	0	3	0	0	10	0	0	0	0	11	0	0	0	0	0	0
Theobroma bicolor Humb. & Bonpl.	0	0	0	0	5	0	0	70	0	0	92	11	0	0	0	0	0	36	5	0	0	0	0	0	0	13	2	1	0	3	0	3	0	0	9	0	0	6	0	0	0	0	8	41	0	0	0	0	0
Theobroma cacao L.	1	1	1	1	21	2	62	263	2	7	247	33	11	6	13	2	5	77	10	4	2	3	1	1	3	18	0	3	5	7	12	20	4	4	19	4	3	29	1	1	1	1	30	200	7	13	1	1	1
Theobroma cirmolinae Cuatrec.	0	0	0	0	0	0	0	0	0	0	50	1	0	0	0	0	0	3	0	0	0	0	0	0	0	0	0	0	0	0	0	0	0	0	0	0	0	1	0	0	0	0	1	0	0	0	0	0	0
Theobroma gileri Cuatrec.	0	0	0	0	0	0	0	0	0	0	22	1	0	0	0	0	0	44	0	0	0	0	0	0	0	0	0	0	0	0	0	0	0	0	0	0	0	0	0	0	0	0	0	0	0	0	0	0	0
Theobroma glaucum H.Karst.	0	0	0	0	0	0	0	40	0	0	210	0	0	0	0	0	0	37	0	0	0	0	0	0	0	0	0	0	0	0	0	0	0	0	0	0	0	0	0	0	0	0	65	33	0	0	0	0	0
Theobroma grandiflorum (Willd. ex Spreng.) K.Schum. in Mart.	0	0	0	0	0	0	2	229	0	0	30	2	1	0	0	0	0	2	0	1	0	0	0	0	0	0	0	1	0	0	0	0	0	0	0	0	0	0	0	0	0	0	0	20	0	0	0	0	0
Theobroma hylaeum Cuatrec.	0	0	0	0	0	0	0	0	0	0	8	0	0	0	0	0	0	3	0	0	0	0	0	0	0	0	0	0	0	0	0	0	0	0	0	0	0	0	0	0	0	0	1	0	0	0	0	0	0
Theobroma microcarpum Mart.	0	0	0	0	0	0	5	176	0	0	26	2	0	0	0	0	0	0	0	0	0	0	0	0	0	0	0	0	0	0	0	0	0	0	0	0	0	0	0	0	0	0	0	0	0	0	0	0	0
Theobroma nemorale Cuatrec.	0	0	0	0	0	0	0	0	0	0	57	0	0	0	0	0	0	0	0	0	0	0	0	0	0	0	0	0	0	0	0	0	0	0	0	0	0	0	0	0	0	0	0	0	0	0	0	0	0
Theobroma obovatum Klotzsch ex Bernoulli	0	0	0	0	0	0	1	228	0	0	154	0	0	0	0	0	0	0	0	0	0	0	0	0	0	0	0	3	0	0	0	0	0	0	0	0	0	0	0	0	0	0	0	166	0	0	0	0	0
Theobroma simiarum Donn.Sm.	0	0	0	0	0	0	0	2	0	0	37	76	0	0	0	0	0	7	0	0	0	0	0	0	0	0	0	0	0	0	0	0	0	0	0	0	0	7	0	0	0	0	13	0	0	0	0	0	0
Theobroma sinuosum Pav. ex Huber	0	0	0	0	0	0	0	0	0	0	3	0	0	0	0	0	0	6	0	0	0	0	0	0	0	0	0	0	0	0	0	0	0	0	0	0	0	0	0	0	0	0	0	12	0	0	0	0	0
Theobroma speciosum Willd. ex Spreng.	0	0	0	0	0	0	64	520	0	0	0	2	0	0	0	0	0	29	0	0	0	0	0	0	0	0	0	0	0	0	0	0	0	0	0	0	0	0	0	0	0	0	0	53	0	0	0	0	0
Theobroma stipulatum Cuatrec.	0	0	0	0	0	0	0	0	0	0	47	0	0	0	0	0	0	0	0	0	0	0	0	0	0	0	0	0	0	0	0	0	0	0	0	0	0	0	0	0	0	0	9	0	0	0	0	0	0
Theobroma subincanum Mart.	0	0	0	0	0	0	10	510	0	0	277	1	0	0	0	0	0	224	0	49	0	0	0	0	0	0	0	45	0	0	0	0	0	0	0	0	0	0	0	0	0	0	0	348	0	0	0	0	0
Theobroma sylvestre Mart.	0	0	0	0	0	0	0	275	0	0	1	0	0	0	0	0	0	0	0	0	0	0	0	0	0	0	0	0	0	0	0	0	0	0	0	0	0	0	0	0	0	0	0	0	0	0	0	0	0
Theobroma velutinum Benoist	0	0	0	0	0	0	0	21	0	0	0	0	0	0	0	0	0	0	0	41	0	0	0	0	0	0	0	3	0	0	0	0	0	0	0	0	0	0	0	0	0	0	0	1	0	0	0	0	0
All occurrence records	1	1	1	1	26	2	150	2568	2	7	1774	313	12	6	13	2	5	642	19	106	2	3	1	1	3	32	2	87	5	10	12	23	4	4	31	4	3	90	1	1	1	1	241	1090	7	13	1	1	1
Number of species	1	1	1	1	2	1	9	18	1	1	29	17	2	1	1	1	1	23	3	6	1	1	1	1	1	3	1	10	1	2	1	2	1	1	3	1	1	6	1	1	1	1	11	15	1	1	1	1	1
Endemic species to the country	0	0	0	0	0	0	0	0	0	0	1	0	0	0	0	0	0	1	0	0	0	0	0	0	0	0	0	0	0	0	0	0	0	0	0	0	0	0	0	0	0	0	0	0	0	0	0	0	0
[truncated: 10 more columns]
